# Supplementary material for: Dear Pandemic: A topic modeling analysis of COVID-19 information needs among readers of an online science communication campaign
Source: PLoS One. 2023 Mar 30;18(3):e0281773. doi: 10.1371/journal.pone.0281773 (PMC10062627; doi:10.1371/journal.pone.0281773)
Supplement: S1 Data — (CSV) [file pone.0281773.s002.csv]

location	n
United States - AK	17
United States - AL	12
Albania	1
United States - AR	5
Argentina	1
Australia	12
Austria	3
United States - AZ	40
Bangladesh	1
Belgium	2
Bosnia and Herzegovina	1
Brazil	1
United States - CA	234
Canada	96
Chile	2
United States - CO	49
Colombia	2
United States - CT	30
Cyprus	1
United States - DC	42
United States - DE	5
Denmark	1
Ecuador	1
Estonia	1
United States - FL	82
France	1
United States - GA	48
Germany	5
Greece	2
Grenada	1
Guatemala	1
United States - HI	8
Hong Kong	3
Hungary	1
United States - IA	25
United States - ID	11
United States - IL	225
United States - IN	33
India	5
Ireland	3
Israel	1
Italy	4
Japan	1
Kenya	3
United States - KS	14
United States - KY	18
United States - LA	10
United States - MA	186
Malaysia	1
United States - MD	73
United States - ME	14
Mexico	6
United States - MI	77
United States - MN	104
United States - MO	51
United States - MS	5
United States - MT	10
United States - NC	77
United States - ND	1
United States - NE	10
New Zealand	1
United States - NH	26
United States - NJ	116
United States - NM	17
United States - NV	5
United States - NY	244
United States - OH	75
United States - OK	21
United States - OR	79
United States - PA	265
Panama	1
Paraguay	2
Peru	2
United States - RI	6
Romania	2
United States - SC	18
Scotland	2
United States - SD	5
Serbia	2
Singapore	2
Slovakia	1
South Africa	5
Spain	3
Switzerland	1
The Netherlands	3
United States - TN	37
Turkey	1
United States - TX	333
United Kingdom	67
United States - Not Specified	22
United States - UT	13
United States - VA	94
United States - VT	29
United States - WA	101
United States - WI	417
United States - WV	6
United States - WY	11
Not Specified	124
