# Supplementary material for: Dear Pandemic: A topic modeling analysis of COVID-19 information needs among readers of an online science communication campaign
Source: PLoS One. 2023 Mar 30;18(3):e0281773. doi: 10.1371/journal.pone.0281773 (PMC10062627; doi:10.1371/journal.pone.0281773)
Supplement: S2 Data — (CSV) [file pone.0281773.s003.csv]

message_id	date	message	orig	location	region	q_interacting_family	h_behavior_vaccination	a_immunology	j_socializing_safely	i_safety_sideeffects	v_data_statistics	x_risk_assessment	r_children_parenting	d_viral_variant	u_dear_pandemic	m_masking	l_sanitation_hygiene	k_ventilation	f_dosage_timing	e_other_conditions	g_development_rollout	j_testing_isolation	n_education	t_verifying_info	o_healthcare_policy	b_disease_process	w_sensemaking	c_immunity_transmission	p_travel	s_personal
1	8/24/2020	indoor dance class yay nay leave lot youth sport discussion since typical school sport around positivity area new england right dance studio proper cleaning distancing protocol teacher student mask get box floor truly okay studio owner say kid mask aerobic exercise class start sept kid might hour week class help	Indoor Dance classes. Yay or nay? They've been left out of a lot of the youth sports discussions since it's not a typical school sport. We have around 1% positivity in our area of New England right now. Our dance studio is doing all the proper cleaning and distancing protocols; but only the teachers (not students) are masked once they get to their "box"� on the floor. Is this truly okay? Studio o…			0.016795244	0.024058563	5.79E-04	0.14275664	0.014829991	0.008969263	0.021552583	0.030057594	0.041626366	0.027834409	0.056950918	0.039374577	0.213859929	0.037573201	0.010362213	0.006539581	0.012394501	0.153238537	0.025843681	0.033502086	0.004905336	0.029199256	0.008224004	0.014101583	0.024870661
2	8/24/2020	plastic mouth shield effective alternative surgical cloth mask recently go restaurant manhattan server wear lieu cloth mask look like mini face shield rest chin instead forehead clear plastic piece go chin tip nose like face shield visor close side nose mouth look like	Are plastic mouth shields effective alternatives to surgical or cloth masks? I recently went to a restaurant in Manhattan where all servers were wearing them in lieu of cloth masks. They look like mini face shields that rest on the chin instead of the forehead, and with a clear plastic piece that goes from the chin to the tip of the nose. Like a face shield/visor, it's not closed on the sides of …			0.01488481	0.018414439	0.003004965	0.044612984	0.028406851	0.015592362	0.025834402	0.013339418	0.002966654	0.003158197	0.400086071	0.205967075	0.012385413	0.010900669	0	0.01276989	0.023941121	0.0252758	0.038128977	0.008366717	0.004867914	0.040723806	0.009485834	0.019087814	0.017797817
3	8/24/2020	day quarantine still necessary travel cdc pull back recommendation front realize lot variable assume precaution take known exposure encounter still travel via airline	Is the 14 day quarantine still necessary after traveling? CDC has pulled back their recommendation on this front (Realizing there's a lot of variables here, but assuming precautions were taken and no known exposure was encountered, but still had to travel via airline)			0.07789303	0.059772276	0.011979826	0.039058836	0.020110561	0.010828825	0.062974792	0.006692999	0.007652953	0.053844823	0.065295045	0.031649142	0.079315619	0.013962709	0.012296064	0.002356766	0.10570419	0.038753552	0.015440373	0	0.012445755	0.026814124	0.094778831	0.128288804	0.022090105
4	8/24/2020	everything else equal people store level ppe etc advisable grocery shop every week minute time every week minute time word try minimize duration potential exposure number potential exposure thank	If everything else is equal (# of people in the store, levels of PPE, etc, is it advisable to grocery-shop once every 3 weeks for ~45 minutes at a time, or once every week for ~15 minutes at a time? In other words, should I be trying to minimize duration of potential exposures or number of potential exposures? Thanks!			0.042881857	0.012600311	0.019773564	0.024097496	0.00187909	0.04269298	0.162333296	0.009158213	0.001555437	0.033151246	0.005728283	0.182077304	0.0752907	0.062846579	0.033543028	0.00976505	0.058682991	0.01860613	0.019425118	0.036227624	0.027990743	0.039385991	0.026397711	0.013283247	0.040626009
5	8/24/2020	would love tip safe wedding reception space square foot vault ceiling guest	I would love tips to having a safer wedding and reception. Our space is 2000 square feet with vaulted ceiling. And we have 50 guests.			0.334237695	0.024556595	0.005009634	0.111818647	0	0.001541426	0.011464355	0.010155577	0	0.082765072	0.043978805	0.00810537	0.193122307	0.001830443	0	0.008188825	0	0.031927433	0.003468208	0	0.111111111	0	0	0.01165264	0.005065856
6	8/24/2020	want know weight covid good study separate weight factor disease socioeconomic status etc correlate headline say overweight risk factor bad outcome true much science fat phobic work haes perspective thank set question box btw figure ask without public	I want to know about weight and covid. Are there good studies that separate out weight from other factors (disease, socioeconomic status, etc.) that correlate? The headlines say that being overweight is a risk factor for worse outcomes, but is that true? And so much science is fat phobic. Has there been any work from a HAES perspective? Thanks for setting up this question box, btw. I couldn't fig…			0.009943892	0.028477967	0.020942058	0.023437261	0.022484967	0.077212042	0.197793121	0.086294475	0.023147431	0.152155351	0.024655682	0.013772098	0.049731832	0.001286672	0.013262009	0.030921834	0.034113051	0.005075593	0.064367904	0.016295657	0.023950761	0.025244916	0.016552342	0.007847022	0.031034062
7	8/24/2020	accumulate covid exposure course many brief encounter infect people even none qualify close contact example work grocery store hundred people around get little bit exposure lot people add enough get covid	Can you "accumulate" Covid exposure over the course of many brief encounters with infected people, even if none by themselves qualifies as "close contact?" For example, working in a grocery store with hundreds of people around, can you get a little bit of exposure from lots of people that add up to enough to get Covid?			0.010063491	0.038595118	0.018248008	0.021378384	0.025281803	0.033881404	0.034746906	0.022248425	0.015891461	0.026671529	0.063220088	0.072820362	0.048867362	0.031428703	0.075708308	0.007131343	0.076387638	0.011961273	0.004920722	0.069377458	0.022733346	0.103096639	0.127118068	0.021132825	0.017089333
8	8/24/2020	give new brand keep getting add seem like could unsafe hand sanitizer know hand sanitizer buy safe name brand available least one major store target carry brand end fda list	Given that new brands keep getting added, it seems like there could be more unsafe hand sanitizer out there. How do we know if the hand sanitizer we buy is safe? No name brands are available, and at least one major store (Target) carried a brand that ended up on the FDA list.			0.018533946	0.009632725	0.003538532	0.015322019	0.003987829	0.024654286	0.063375896	0.004850902	0.079217466	0.034973025	0.167298632	0.163264793	0.045860168	0.015830049	0.01884237	0.072664256	0.031395759	0.024178053	0.011116971	0.012972008	0.008016708	0.068048453	0.054782712	0.024075309	0.023567132
9	8/24/2020	dear pandemic catch two camp mother matriarch use get way say snowball chance hell get covid touch common thing family gathering want family style meal family household wife take rule pass we public health seriously say snowball chance hell sit table extend family eat food scoop bowl utensil eat inside someone else house completely table somewhat difficult navigate far thanksgive battle help	Dear Pandemic, I'm caught between two camps: My mother (A matriarch used to getting her way) says there's a snowball's chance in hell that we'll get COVID-19 by touching common things at a family gathering and wants to have 'family style' meals with family not in the same household. My wife (taking the rules passed to us by public health very seriously) says there's a snowball's chance in hell th…			0.26470502	0.04757161	0.015190214	0.059713348	0.008684025	0.023252153	0.016430041	0.016500281	0.007735183	0.035761531	0.014070375	0.154393472	0.017389136	0.01652425	0.034395487	0.01240579	0.015647021	0.010249822	0.033517116	0.028878041	0.017081525	0.053616414	0.04333175	0.021744079	0.031212314
10	8/24/2020	put together info late fatality age range across we breakdown underlying condition age rage additional info available datum cdc website easy digest thank	Can you put together info on the latest fatalities by age range across the US, with a breakdown of underlying conditions for each age rage (if that additional info is available)? The data on the CDC website is not very easy to digest. Thank you!			0.086278809	0.031008062	0.013288725	0.012722308	1.82E-04	0.151348303	0.002878414	0.105522203	0.119041516	0.184711702	0.01284585	0.008415156	0.007850382	0.004004993	0	0.041060941	0.013565517	0.007342393	0.047373721	0.014859922	0.032598958	0.01836389	0.009026295	0.048010202	0.027700073
11	8/24/2020	mask smile window work	Do the masks with smile windows work?			0	0.021171489	0.019396552	0.121383204	0	0	0.25	0	0.006465517	0.041487069	0.125601532	0	0.294719828	0	0	0	0	0.027641189	0	0.032866379	0	0.019396552	0	0	0.03987069
12	8/24/2020	child suppose start outdoor v soccer soon sure allow play take many risk order online spending time indoor other attend large gathering etc wonder risky actually enough proximity duration time spend other lead viral load necessary contract covid would appreciate advice add kid wear mask everything surround game game	Our child is supposed to start outdoor 11 v 11 soccer very soon. We aren't sure if we should allow her to play. We have not been taking many risks (ordering online, not spending any time indoors with others, not attending large gatherings, etc.). We are wondering how risky this is and if she will actually have enough proximity and duration of time spent with others to lead to the viral load neces…			0.074766886	0.032658941	0.008701242	0.185260968	0.009068171	0.014305181	0.079113351	0.053476742	0.006072133	0.049906594	0.05452212	0.020549375	0.035549469	0.017157904	0.015637328	0.00803867	0.018641974	0.028263774	0.019438479	0.02864718	0.021370339	0.047860817	0.079208794	0.025218306	0.046157099
13	8/24/2020	hear need skip medical appointment high risk situation caregiver medically complex son high risk need dental work do well important medical appt afraid risk assess good way get treatment	We've heard we need to not skip medical appointments - I'm in high risk situation - I'm only caregiver for medically complex son - we are both high risk. I need dental work done as well as important medical appts "� but I'm afraid of the risk! How do I assess best way to get treatment?			0.040559578	0.036604812	0.044875166	0.004225458	0.007031588	0.016228861	0.178212515	0.065262644	0.011493354	0.027691036	0.027845069	0.056838584	0.01657836	0.05657386	0.029436828	0.007150032	0.019209805	0.01124347	0.072017334	0.064891109	0.024398754	0.062578708	0.005951836	0.006130126	0.106971113
14	8/24/2020	risk kid hang indoor mask going see even winter	What is the risk for when kids hang out with each other indoors but with masks? We're going to see even more of that in the winter.			0.03547771	0.142783858	0	0.201911613	0	0.016390614	0.070163754	0.08719495	0	0.008626639	0.0691603	0.027971311	0.124280011	0	0.007424138	0.027777778	0	0.030226257	0.022084196	0.028883386	0.011994849	0.041294829	0.027139208	0.009897829	0.00931677
15	8/24/2020	husband many medical issue treat careful around people careful grandson hug kiss see often always outside many people kid grandkid often inside overly cautious missing thank	I'm 75-husband 78. He has had many medical issues- all being treated. We have been careful not being around people- careful with our grandson- no hugs and kisses and not seeing him often and always outside but so many people are having their kids and grandkids over often and inside- are we being overly cautious? We are missing them. Thank you.			0.090980141	0.06138716	0.077983847	0.111070558	0.014485961	0.020241571	0.017325399	0.032844321	0.004433311	0.066057463	4.63E-04	0.039281093	0.011172726	0.001767731	0.005439868	8.04E-04	0.005032602	0.011896604	0.026266196	0.063937826	0.027066661	0.098041237	0.023110901	0.00579742	0.183112495
16	8/24/2020	hear ventilator much lately well method treatment develop death rate improve	I haven't heard about ventilators much lately. Have better methods of treatment been developed? Has the death rate improved?			0	3.44E-04	0.209557487	0	0.022739147	0.240843452	0.008066145	0.010663823	0.029822568	0.041864785	0.080400923	0.045454545	0.042074596	0.002617693	0.001833994	0.038947468	0.01026745	0	0.018250689	0.055995823	0.075757912	0.024257244	0	0.005466053	0.034773849
17	8/24/2020	risky indoor year old granddaughter six foot apart without mask safe	How risky is being indoors with our 10 year old granddaughter six feet apart without masks. Are we safe.			0.040649178	0.082485157	0	0.335741334	0	0	0.046401515	0.129706215	0	0	0.035093347	0.017838434	0.024899822	0.031347962	0.019333157	0	0	0.042254163	0	0	0.006568144	0.001420455	0.008049242	0.024058847	0.154153027
18	8/24/2020	hear food transmission opportunity today	What about this? I heard that food isn't a transmission opportunity but today... https://nypost.com/2020/08/24/coronavirus-can-survive-on-frozen-meat-fish-for-up-to-three-weeks-study/			0	0.008164983	0.009090909	0	0.059632035	0.01969697	0.068783069	0.04	0.064129389	0.038888889	0	0.202116402	0	0.117777778	0.077777778	0.098787879	0	0	0.090151515	0	0.035606061	0.026010101	0.037037037	0	0.006349206
19	8/24/2020	help understand say kid wear mask recommend age kid school say mask recommend require grade per guideline still k case per day positive rate test per k people adequate staff max kid room adult present local law require mask everyone age two time home even car confuse use justify choice maybe miss something	Can you help me understand why the WHO says kids 12 and up SHOULD wear a mask but only recommends them for ages 6-11? My kids' school is saying "masks are recommend but not required for grades 1-6, per the WHO guidelines"�. We still have 10/100k cases per day, about a 6% positive rate for 150-175 tests per 100k people. There is adequate staffing...Max 15 kids in a room with 1-2 adults present. Lo…			0.031681627	0.038492454	0.005331672	0.076490771	0.007119773	0.06635725	0.034343882	0.082771391	0.002770121	0.020866622	0.079303659	0.022384664	0.029430576	0.020204997	0.004453406	0.008352477	0.054757994	0.110710158	0.053798436	0.037312198	0.010985117	0.091523888	0.021581312	0.023952073	0.027287632
20	8/24/2020	keep hear danger poor ventilation especially indoor exactly mean poor ventilation good ventilation thing good ventilation indoor pertain covid	We keep hearing about the dangers of poor ventilation, especially indoors. What exactly does that mean? What is poor ventilation? What is good ventilation? Is there such a thing as good ventilation indoors when it pertains to Covid?			0.004304441	0.045417211	0.054662944	0.057207824	0.046889487	0.023880655	0.032405356	0.005762582	0.086316231	0.034046411	0.017671917	0.015027808	0.337586486	0	0.024409588	0.014804696	0.014381836	0.009539097	0.03142701	0.006840133	0.021598294	0.064429057	0.024507776	0.015182186	0.011700975
21	8/24/2020	know equivalent site state specifically ca btw find explanation death date death vs death date report result consistent dip near good	Do you know if there is an equivalent to this site for other states, specifically MA and CA: https://github.com/mbevand/florida-covid19-deaths-by-day/blob/master/README.md BTW, I find the explanation of deaths by date of death vs deaths by date reported, and how it results in a consistent dip near "now", good.			0	0.007142857	0.058677249	0.131049627	0.061060841	0.208324122	0.020123871	0.002606882	0.008052075	0.118884204	0.037575968	0.003694552	0.014540609	0	0.014411902	0.045089945	0.074391345	0.013590576	0.052401316	0.020913545	0.019767771	0.043521394	0.007822745	0.029724442	0.00663216
22	8/24/2020	since read take large number rather covid virus enter body infection become likely body begin build defense small non infect amount enter body logic although know logic may apply would tell body defense encounter even small number would learn process would help body really invade future especially happen periodically	Since I have read that it takes a larger number (rather than just a few) of Covid-19 viruses to enter the body before infection becomes likely, wouldn't the body begin building defenses when smaller, non-infecting amounts enter the body. Logic (although I know logic may not apply) would tell me that, if the body's defenses encounter even a smaller number, there would be a "learning" process that …			0.064400839	0.002398067	0.145732768	0.021644054	0.062441604	0.089189522	0.040774155	0.025791041	0.022793116	0.028074514	0.011095034	0.064747905	0.069306525	0.011964099	0.020613301	0.044315617	0.013197664	0.024132658	0.026115943	0.020153736	0.055461248	0.030281022	0.080212912	0.016122646	0.009040008
23	8/24/2020	hairstylist really necessary sanitize entire chair station every single client leave chair service virus even live surface	I'm a hairstylist. Is it really necessary to sanitize my entire chair/station after every single client leaves my chair after their service? Does the virus even live on the surface?			0.021040477	0.019371244	0.006216185	0.049763278	0	0.007002801	0.01398485	0.045074025	0.011741683	0.052987862	0.034642133	0.474819388	0.04576605	0.020040744	0.015756303	4.60E-04	0.009127789	0.004595588	0.00210084	0.011352337	0.004394861	0.050889297	0.047290574	0.018107674	0.033474458
24	8/24/2020	rural school district determine community case recommend look covid census tract datum oppose county wide datum	For rural school districts and determining "community" cases, do you recommend looking at COVID-19 census tract data as oppose to county-wide data?			0.004404258	0	0.002375824	0.009615385	0.00430816	0.185478734	0.113898026	8.72E-04	0.008649278	0.004243827	0.027994792	9.69E-05	0.005328897	0.015625	0.010421946	0.038106869	0.049641921	0.163714841	0.00453385	0.235334437	0.042516036	0.052179784	0.00956665	0.011092492	0
25	8/24/2020	want see yr old grandson quarantine day get test quarantine wait result assume take day result negative safe	I am wanting to see my 3 yr old grandson. If I quarantine for 3-4 days, then get tested and quarantine while waiting for the results (which I assume will take 3-4 days), if the results are negative, is it then safe for me to do so?			0.093409665	0.022645753	0.005753135	0.018882545	0.015358332	0.016045549	0.00375705	0.120871626	0	0.010486159	0	0.012492503	0.015995875	0.053188488	0.04531043	0.036155199	0.327835736	0.008803068	0.028653373	6.34E-04	0.001726203	0.028568418	0.01816151	0.008427573	0.106837695
26	8/24/2020	sar cov host immunity	SARS-Cov-2; host immunity			0	0	0.036919831	0	0	0	0	0.05952381	0.5	0	0	0	0.19047619	0.006329114	0	0	0.001054852	0	0	0	0	0	0.205696203	0	0
27	8/24/2020	good time get flu shot year	When is the best time to get flu shots this year?			0.01770834	0	0	0.012798635	0.006129782	0	0.049863813	0.112188493	0	0.044403893	0.02906986	0.017419559	0.033068849	0.194663097	0.294887521	0.01056859	0.024983534	0.034612123	8.53E-04	0.008593344	0.01782848	0.026609221	0.009802946	0.007394767	0.046551911
28	8/24/2020	anything know optimal time test accurate result assume live somewhere widely available test day result reliably kid testing go back person school day school week school encounter worry know exposure covid test right away quarantine wait day choice rapid test non rapid test choose latter reliable result	What, if anything, do we know about optimal time to be tested for most accurate results (assuming you live somewhere with widely available tests and 1-2 day results reliably)? If kids are testing before going back to in-person school, should they do so a few days before school or a week or more before school? If you've had an encounter that worries you, but no known exposure to COVID-19, should y…			0.035636972	0.011438806	0.004487463	0.012980462	0.007508762	0.021828379	0.020321722	0.044987427	0.007980826	0.021429456	0.007937483	0.021549687	0.019122284	0.031793298	0.019415108	0.085069665	0.326622927	0.099765271	0.019416665	0.024651041	0.012312201	0.032709891	0.041096657	0.002440541	0.067497007
29	8/24/2020	trend see u school reopen	What trends are we seeing in U.S. schools that have reopened?			0.037267081	0.016149068	0	0	0	0.229503106	0.007453416	0.009622996	0	0.01552795	0	3.10E-04	0	0	0.001242236	0	0	0.396899225	0.039751553	0	0	0.029503106	0	0	0.016770186
30	8/24/2020	outdoor transmission among young child look like option attend nature kindergarten kid per class two teacher mask distancing percent outdoors	What's outdoor transmission among young children look like? We have the option to attend a nature kindergarten. About 10 kids per class and two teachers. No masks and no distancing. But 100 percent outdoors.			0.03616304	0.021132779	0.03125	0.18955765	0.002459016	0.093147059	0.02358921	0.180077881	0.012433862	0.003395062	0.027712738	0.010816636	0.0417896	0.017006803	0.013888889	0.020119272	0.001482861	0.163159483	0.016135375	0.033496447	0.003416182	0.028034811	0.009259259	0.010199352	0.010276732
31	8/24/2020	institution perform test commercially available mask help we know one well block high percentage particle northeastern study datum help consumer buy well perform mask early see recommendation three layer cotton quilter fabric also see plug layer charmeuse advertiser tout mask make scrub fabric bill nye mask work well fabric mask might efficient know kind mine use disposable mask seem efficient	Is there an institution performing tests on commercially available masks to help us know which ones are best for blocking out the highest percentage of particles? Northeastern was doing a study (https://www.masktestingatnu.com/) but their data doesn't help consumers with buying well performing masks. Early on I saw recommendations for three layers of cotton quilters fabric. I've also seen a plug …			0.010994766	0.01862802	0.012669416	0.050115845	0.01101946	0.06503369	0.080035948	0.003219899	0.014541784	0.030146638	0.370787684	0.005381731	0.037582852	0.009628541	0.004333104	0.056266313	0.044461972	0.016643556	0.028151996	0.013472623	0.011561809	0.039989647	0.019597402	0.019842502	0.025892803
32	8/24/2020	covid spread thru water like pool	Can Covid spread thru water like the pool			0.178415301	0	0.00633553	0.223958333	0.019685148	0.073433133	0.021311475	0.007103825	0.032369146	0	0.008196721	0.115254962	0	0	0.027791857	0.003885792	0.030971531	0.029318521	0.01557377	0.017231593	0.043517264	0.058469945	0.081984895	0.005191257	0
33	8/25/2020	could touch upon time flu vaccination daughter birthday end october get kid vaccinated flu november wellness checkup past read delay get flu vaccine year flu symptom similar covid want stay healthy ask around outdoor location flu vaccination tell august early optimal timing flu vaccination thing stay healthy thank much always provide information trust	Could you touch upon the timing of flu vaccination? My daughter's birthday is at the end of October, so I have gotten the kids vaccinated for flu in November during her wellness checkup in the past. I read that we shouldn't delay getting flu vaccines this year because flu symptoms are similar to COVID and because we want to stay as healthy as we can. But when I asked around if there was an outdoo…			0.042313954	0.014964526	0.028408814	0.035831807	0.016766371	0.013023087	0.039962251	0.088731839	0.011472508	0.048708433	0.006561577	0.030206369	0.007094942	0.031163005	0.176481778	0.040872472	0.031543723	0.010590404	0.032454429	0.012993324	0.038612806	0.038953551	0.026213966	0.097996411	0.078077652
34	8/25/2020	know much hvac system concern covid potentially spread heating system air conditioning something heat system make less concern	I don't know much about HVAC systems. Will we have the same concerns about COVID-19 potentially spreading through heating systems as we do about air conditioning, or is there something about the heat, itself, or the system, that makes it less concerning?			0.019097222	0	0.113222954	0	0.043523652	0.050904073	0.019690655	0.017507907	0.049978405	0.023315842	0.011258407	0.03555359	0.282268151	0.006966195	0.017449428	0.01403323	0.014490099	0.036229938	0.04404572	0.021733251	0.079219725	0.039009791	0.045153244	0.008812261	0.00653626
35	8/25/2020	test positive halfway quarantining plan getting test per doctor protocol possible test positive thankfully totally asymptomatic test positive antibody show antibodie mean false positive	I tested positive and I am halfway through quarantining. I plan on getting re-tested, as per my doctor's protocol. Is it possible to test positive, (and I am thankfully totally asymptomatic) and not test positive for antibodies? If I don't show antibodies does that mean I was a false positive?			0.056476942	0.002255144	0.052225195	0.022199328	0.00623053	0.049316148	0.014469172	0	0.02405565	0.006578947	0.001096491	0	0.006976895	0.012169336	0.013618986	0	0.52023931	0.014437407	0.050528158	0.010473153	0.012333333	0	0.051467177	0.031956309	0.04089639
36	8/25/2020	notice recent post great info sign part vaccine study however many irb consent form state participant talk experience social medium may want change post reflect one participate trouble thank	I noticed your recent post that had great info on signing up to be part of a vaccine study. However, many IRB consent forms state how participants can't talk about their experience on social media. You may want to change your post to reflect that so no one who is participating here in trouble :) thanks!			0.008771	0.021790591	0.031179906	0.063285491	0.038150581	0.034114174	0.034046116	0.034322843	0.013890632	0.153685617	0.013993842	0.017094736	0.009068904	0.014170783	0.009331241	0.11453342	0.00584598	0.011270554	0.078192921	0.090438678	0.036041017	0.085223843	0.002825259	0.049882727	0.028849143
37	8/25/2020	ta university put hepa air purifier classroom advise close door window filter work effectively make sense run also open window	I'm a TA, and my university has put in HEPA air purifiers in the classrooms. We've been advised to close doors and windows so the filters can work effectively. Does this make sense to do? Should I have them running and also open the windows?	GA	South Atlantic	0.004807692	0	0.007569787	0.019622426	0	0.012080201	0.00861244	0.005	0.001293103	0.022243016	0.069276188	0.041830532	0.416301201	5.98E-04	0.004464286	0.004904306	0.01126957	0.11600473	0.095926946	0.023184201	0.003928571	0.051578046	0.010183747	0.022354111	0.046966812
38	8/25/2020	seem least live rate infection hold steady however hospitalization death decrease significantly reason virus weaken	It seems that, at least where I live that the rate of infection has been holding steady however the hospitalizations and deaths have decreased significantly. What is the reason for this? Has the virus weakened?	IL	East North Central	0.020838355	0.004834606	0.114329664	0.019512195	0.017777778	0.339608468	0.051298943	0.013849269	0.026782045	0.005159774	0.005263158	0.00429881	0.03719991	0.00994152	0	0.012461059	0.023169451	0.016842105	0.024309996	0.035240608	0.054546214	0.066858751	0.064656392	0.00994152	0.021279407
39	8/25/2020	would like understand general viral immunity infection immunization antibody create maintain helper cell create new antibody immune cell quickly memory cell b measure phase immunization trial two antibody memory cell relate response hear coronavirus concern antibodie drop infection someone may protect well concern memory cell concern	I would like to understand if in general, is viral immunity (from an infection or immunization) from antibodies created and maintained, or helper cells that create new antibodies and other immune cells more quickly? Are memory cells (b and t?) measures in any phase of the immunization trials? Are the two (antibody and memory cells) relates in their response? I hear on the coronavirus concern that…	WI	East North Central	0.019581649	0.006016078	0.300388288	0.016242667	0.032307962	0.046071537	0.02767614	0.011115325	0.063202557	0.025013746	0.016724374	0.003234665	0.007362069	0.010823542	0.02705314	0.05907594	0.04367751	0.007698548	0.02287564	0.028153683	0.069759302	0.045128982	0.07372536	0.007405874	0.007946292
40	8/25/2020	trust cdc reversal govern body force recommendation actually science drive	Can we trust the CDC with all these reversals? Is the governing body forcing these recommendations, or is it actually science driven?	PA	Middle Atlantic	0.071641791	0.070219436	0.2	0	0.035714286	0.010775862	0.03205206	0.003409091	0.011124795	0.074020376	0.042045455	0.011940299	0.032985075	0	0	0.001190476	0.008189655	0.090361554	0.186741639	0	0.014285714	0.058946936	0.029761905	0.011022167	0.003571429
41	8/26/2020	broad term difference antibody treatment vaccine	In broad terms, what is the difference between antibody treatments and vaccines?	MD	South Atlantic	0	0	0.330888013	0	0.027465166	0	0.038647343	0	6.70E-05	0	0	0	0	0.025522508	0.026728296	0.132448506	0.064770932	0.007894737	0.048309179	0.125	0.16931085	0	0.002947481	0	0
42	8/26/2020	respond article	Can you respond to this article: https://apple.news/AqMVOD4NAQHK_2i6ADRE9Vg	IL	East North Central	0	0	0.095990143	0	0	0.071684588	0.016129032	0	0	0	0	0	0	0.003472222	0	0	0	0	0.812724014	0	0	0	0	0	0
43	8/26/2020	please respond time magazine article aerosol spread likely major form transmission whether agree	Please respond to Time magazine article (https://time.com/5883081/covid-19-transmitted-aerosols/) about aerosol spread being a likely major form of transmission and whether you agree.	NY	Middle Atlantic	0.027930924	0.002849003	0.044478172	0.014117952	0	0.066260656	0.12417689	0.010989011	0.135761804	0.02588111	0	0.024904162	0.078864939	0.004866034	0.011884807	0.00875959	0.017367872	0.020666581	0.182647188	0.006784751	0.009395185	0.049411482	0.086527587	0.029053995	0.016420306
44	8/26/2020	safe go outdoor social date one one someone already covid mask distance necessary	How safe is it to go on an outdoor social date (one on one) with someone who already had COVID 19? Are masks and distancing necessary?	NY	Middle Atlantic	0.025116156	0.031134745	0.00779264	0.334196347	0.005302351	0.010189016	0.017256046	0.012196231	0.010059172	0.023394422	0.055258537	0.027751917	0.054930914	0.034473031	0.042149825	0.013945587	0.082268582	0.020426435	0.007472452	0.012716678	0.017310616	0.065722998	0.046341321	0.004442366	0.038151614
45	8/26/2020	hi guideline idea deal winter holiday family member plan travel country expect get together know comfortable know cautious concerned new baby mix many two would love post thought thank	Hi, do you have any guidelines, ideas on how to deal with the winter holidays? I have family members who are planning travel from all over the country, and expecting all to get together. I don't know if I'm comfortable with this, don't know if I'm being too cautious/concerned. We will have a new baby in the mix and many over 65, and two over 90. Would love a post with any thoughts. Thanks	PA	Middle Atlantic	0.207219474	0.052752303	0.004185121	0.044630435	0.005929115	0.022475189	0.021497391	0.026369518	0.062886313	0.119822859	0.008103764	0.014021203	0.037642302	0.048941819	0.024582049	0.035476015	0.010664591	0.015084448	0.025468217	0.006856361	0.023612883	0.058456785	0.013076193	0.088262769	0.021982884
46	8/26/2020	asthma complicate factor covid	Asthma. Complicating factor for Covid or no?	NY	Middle Atlantic	0	0	0.015317248	0	0.017232641	0.064897948	0.21031746	0.139534884	0	0	0	0	0	0	0.27351918	0.005828687	0.043588444	0	0	0.012417638	0.056259503	0	0.038266599	0	0.122819767
47	8/26/2020	provide mathematical formula resource use try estimate prevalence county know perfect prevalence number formula resource scientist use make rough estimate know allow we make well calculate risk decision e send kid school even mitigation measure estimate school risk pod base risk able find good prevalence estimate way calculate stat would really appreciate guidance thank	Can you provide a mathematical formula and some resources that we can use to try to estimate prevalence in our counties? I know that we don't have perfect prevalence numbers, but what formulas and resources are scientists using to make these rough estimates? Knowing this allows us to make better calculate risk decisions (i.e. sending kids to school, even with all the mitigation measures, so that …	AL	East South Central	0.033447741	0.015146417	0.028196448	0.009382498	0.002134989	0.044771732	0.185736215	0.041986444	0.011989457	0.134668365	0.02765918	0.015428992	0.021990951	0.004607259	0.021522832	0.077086835	0.003716111	0.133348321	0.033536574	0.04874897	0.009791269	0.037650564	0.013925082	0.010612842	0.014395392
48	8/26/2020	talk icu nurse recall march april patient die serious need intervention leave right state hot spot infection rate well th percentile notice still infected patient severity symptom seem level become manageable tossing idea people wear mask public people expose less viral load people avoid super spreader event well hygiene habit possible virus become bit less ruthless	I was talking to an ICU nurse who recalled that in March and April patients "were dying or in serious need of intervention left and right". That's when our state hot spot infection rate was well into the 20th percentile. She has noticed that now there are still infected patients but the severity of symptoms have seemed to have leveled off and become more manageable. We were just tossing ideas as …	United States	South Atlantic	0.014368622	0.026168599	0.030538002	0.031427587	0.012948581	0.080421692	0.017151108	0.004399218	0.039660174	0.013116712	0.05002293	0.069546929	0.014059886	0.021912454	0.014530971	0.011287866	0.040172006	0.010162457	0.005208397	0.052669731	0.054240795	0.109436368	0.165232906	0.092958872	0.018357138
49	8/26/2020	dear pandemic dexamethasone help treatment severe covid research use inhale corticosteroid like fluticasone	Dear pandemic. If dexamethasone helps in the treatment of severe Covid19, is there research on the use of inhaled corticosteroids like fluticasone	FL	South Atlantic	0.005422446	0	0.321926504	0	0.023683993	0.034537431	0.029246714	0.003278689	0	0.093079832	0.023416919	0.026480888	0.012566182	0	0.016182715	0.026252195	0.014294553	0.018823297	0.053059584	0.02583699	0.175592936	0.05576775	0.014613781	0.01098113	0.014955472
50	8/27/2020	boyfriend self isolate together day since test positive covid symptomatic cough tight chest headache mild fever concerned spending time together may make unwell result increase covid viral load could case thank	My boyfriend and I have been self-isolating together for 9 days since he tested positive for Covid-19, and are both now symptomatic with a cough, tight chest, headache and mild fever. He is concerned that by spending time together we may make ourselves more unwell as a result of increased covid viral load - could this be the case? Thanks	United Kingdom	United Kingdom	0.131223959	0.022614194	0.009217392	0.018945191	0.084484987	0.042041064	0.015672661	0.001785381	0.0255041	0.019252741	0.005835229	0.019903926	0.018311236	0.01533434	0.025849093	0.022444926	0.263571368	0.038214965	0.022320271	0.004701446	0.061838458	0.007337963	0.087514067	0.01028888	0.025792162
51	8/27/2020	update increase risk people ibd similar disease biologic humira	Any updates on increased risk for people with IBD or similar diseases, who are in biologics such as Humira?	NY	Middle Atlantic	0.014773777	0.044590306	0.440849017	0.004730106	0.002504174	0.057028485	0.081912082	0.016466605	0.045199015	0.010928962	0	7.69E-04	0.047573749	0	0.007512521	6.42E-04	0.013071895	0.011340028	0.045537341	0	0.057225607	0.025319978	0.037416246	0.034608379	0
52	8/27/2020	info potential treatment aerosol base protein inhalant	Do you have any further info on this potential treatment? - An aerosol-based protein inhalant.	PA	Middle Atlantic	0	0	0.458982728	0	0	0.007025761	0.044496487	0.024285714	0.048571429	0.159285714	0.013770492	0.002857143	0.137931034	0	0	0.018735363	0.005357143	0	0	0.004926108	0.069489169	0.004285714	0	0	0
53	8/27/2020	usefulness hepa filter uv light small meeting people room big enough spatial distancing pretty well ventilated prolong period room mask lot break try minimize risk wherever possible	Usefulness of HEPA filters with UV light in small meetings (<17 people), rooms big enough for spatial distancing, and pretty well ventilated. Prolonged periods in same room, masked, with lots of breaks. Trying to minimize risk wherever possible.	United States	Mountain	0.020220401	0.027143257	0.01201552	0.142946096	0.031730454	0.018090546	0.063099308	0.044187684	0.016170976	0.060760078	0.053008188	0.016593991	0.295828297	8.05E-04	0.019639723	0.004409171	0.022395031	0.022683306	0.005649718	0	0.002127704	0.081029811	0.013800447	0.021058604	0.004606535
54	8/27/2020	hello question airflow thought helpfulness hepa filter air scrubber many change air room per hour might help imitate outdoors type gathering inside almost inevitable job effectively quarantine still like try gather safely possible use field lot healthcare construction among thing infection prevention nasty mold stir demolition construction dust realize never zero risk possibly risk mitigation fac…	Hello! I have a question about airflow. What are your thoughts about the helpfulness of HEPA filter air scrubbers? How many changes of air in a room per hour might help imitate outdoors for these type of gatherings where inside is almost inevitable? Because of our jobs, we can't effectively quarantine, but we'd still like to try to gather as safely as possible. They're used in my field a lot in h…	MI	East North Central	0.055176417	0.031437975	0.007122121	0.03940757	0.030626213	0.0294992	0.114795931	0.016470628	0.005998779	0.057800413	0.091556587	0.026042153	0.160559758	0.003665591	0.022585213	0.00409421	0.019895306	0.033908933	0.015550756	0.107226538	0.028910534	0.038563843	0.03379643	0.019290349	0.006018552
55	8/27/2020	implication one test positive covid antibody answer would find answer	what are the implications if one tests positive for covid antibodies? Or, have you answered this and where would I find your answer?	CA	Pacific	0.027421308	0.006635071	0.082954977	0.005529226	0.018004167	0.013515653	0.033862544	0.007583486	0.001777778	0.231001593	0.010515483	0	0.013918308	0.021627811	0.016675114	0.041890292	0.255848835	0.002196532	0.040285239	0.036217055	0.022503801	0.015007899	0.041289844	0.008208092	0.045529891
56	8/27/2020	important staff building wear mask use building hour work college sometimes run colleague like come make copy pick something office hour unlike wear mask hallway share area run nobody around next morning concerned linger aerosolized particle next workday	How important is it for staff in a building to wear masks if using the building before/after hours? I work at a college and sometimes run into colleagues who (like me) come in to make a copy or pick something up from their office after hours and (unlike me) are not wearing masks in hallways and other shared areas, because they're just "running in"� and there's nobody around until the next morning…	IL	East North Central	0.050959631	0.020715044	0.005088736	0.095758779	0.01848222	0.012461407	0.022306101	0.003274767	0.035287381	0.02228282	0.059865647	0.021596948	0.290743743	0.017852347	0.006677141	0.008823727	0.019382251	0.073151484	0.040673289	0.026057033	0.013766374	0.066690362	0.017586106	0.00812576	0.042390904
57	8/27/2020	number case young child rise florida safe option allow child play child particularly young child may able reliably wear mask	With the number of cases in young children rising in Florida, is there any safe option to allow children to play with other children, particularly young children who may not be able to reliably wear a mask?	TX	West South Central	0.040241238	0.051978346	0.01509318	0.122175511	0.003999771	0.090269901	0.008319681	0.326861329	0.014020841	0.006451613	0.040839802	0.004863222	0.039333129	0.00188172	0.011290323	0.019680192	0.003364269	0.089105509	0.012046378	0.041668426	0.022640175	0.003508772	0.007795699	0.014116894	0.00845408
58	8/27/2020	could participate covid vaccine phase iii trial one would choose	If you could participate in any Covid-19 vaccine phase III trial , which one would you choose and why?	Peru	South America	0.055451611	0.019792966	0.020102268	0.055529226	0.03041761	0.013515653	0.029291837	0.007583486	0.005040193	0.030506777	0.013456659	0	0.017100126	0.036941316	0.032712092	0.39350178	0.02766265	0.002196532	0.013904059	0.052025879	0.036980562	0.015007899	0.038042384	0.008208092	0.045028343
59	8/27/2020	august young teen son invite small pool party friend less dozen teen boy host family careful smart virus safety know rule place young teen boy typically rowdy unmasked around pool many attendee include cautious host boy family fun socialize unmasked outside summer none family sick kid leave summer personal family choice extra extra cautious quarantine home separate friend really want able go pool…	It's August. My young teen son is invited to a small pool party at a friends with less than a dozen other teen boys. The host family has being careful & smart about virus safety and I know that they will have rules in place. But young teen boys will be typically rowdy and unmasked in and around the pool. Many of the other attendees not including the cautious hosts (the other boys and their famili…	NJ	Middle Atlantic	0.078018191	0.036115842	0.001186213	0.201834172	0.001404111	0.01894797	0.029040914	0.166032772	0.010294395	0.018369853	0.019378188	0.064336601	0.032229051	0.014950959	0.026219919	0.014510935	0.012991419	0.026536223	0.007632283	0.022458582	0.006002515	0.042698452	0.024230807	0.021063985	0.103515649
60	8/27/2020	could please comment recent cdc change covid testing guidance many agree make sense think new guidance result infection increase hospitalization death thank	Could you please comment on the recent CDC change to the Covid testing guidance? As many agree, it just doesn't make sense. Do you think this new guidance will result in more infections (and increased hospitalizations and deaths)? Thank you!	PA	Middle Atlantic	0.023256027	0.080053458	0.015318134	0.014024313	0.006936342	0.128479597	0.049954119	0.006405698	0.050527305	0.078723003	0.016312175	0.007090137	0.020034298	0.002632851	0.011638039	0.022631192	0.087047273	0.040433316	0.112899118	0.051733335	0.058155177	0.049958071	0.045399083	0.012174397	0.008183542
61	8/27/2020	many people try compare covid seasonal flu term severity symptom survival rate state md lower positivity rate governor proud positivity rate seasonal flu comparison realize people get test way try calm fear go little bit proper compare two virus	Many people are trying to compare COVID-19 to the seasonal flu in terms of severity of symptoms and survival rate. My state, MD, now has lowered its positivity rate to about 3.3% which the Governor is very proud of. What is the positivity rate of seasonal flu by comparison? I realize that people don't get tested in the same way but I am trying to calm my fears about going out a little bit more. I…	MD	South Atlantic	0.014968999	0.016684153	0.007994496	0.005628093	0.011944169	0.171954912	0.063700845	0.004379854	0.005931491	0.025058	0.042657952	0.008741057	0.009807878	0.015548243	0.138683557	0.005157676	0.045957623	0.015955058	0.003877093	0.155122475	0.061435751	0.066205034	0.072243891	0.015027362	0.015334339
62	8/27/2020	vaccine available safe thinking specifically long term effect since obviously able account	when a vaccine is available, will it be safe? Thinking specifically about long term effects since we obviously will have not been able to account for this	PA	Middle Atlantic	0.04964539	0.084519588	0.05996338	0.025687486	0.088245877	0.058457763	0.018939394	0.051556228	3.35E-05	0.010752688	0.019867515	0.023556825	0.010813983	0.039941577	0.041741237	0.095565187	0.026114151	0.0112629	0.021871945	0.005952381	0.147876054	0.018773436	0.018254451	0.040288689	0.030318381
63	8/28/2020	life go back normal like pre pandemic normal able leave house without mask able give people high etc	When will life go back to normal? Like, pre pandemic normal, being able to leave the house without masks, being able to give people high 5s, etc.	PA	Middle Atlantic	0.037209535	0.049391833	0.00878379	0.071981446	0.017540572	0.033941377	0.062942698	0.032383056	8.81E-04	0.03219406	0.031509292	0.06707635	0.031215335	0.019316745	0.034200619	0.013782729	0.007246362	0.027941357	0.014407847	0.03970753	0.003348477	0.232354896	0.034207142	0.01049098	0.085944875
64	8/28/2020	evidence child spread coronavirus adult read article nothing physician use evidence base practice case rise surely child able spread covid adult other	What is the evidence of children spreading Coronavirus to Adults? I've read a few articles but nothing from a physician or using evidence based practice. Cases are rising and surely children are able to spread covid to adults and others.	TX	West South Central	0.002364846	0.046996073	0.017782126	0.029476932	0.004100325	0.092690627	0.005018641	0.151078218	0.118210848	0.038400117	0.011299477	0.020716529	0.003154574	0.006841946	0.017843527	0.009239143	0.014553327	0.055202112	0.058445366	0.113549823	0.061163679	0.053127404	0.062221149	0.004079398	0.002443793
65	8/28/2020	question comment phd upenn immunology would love volunteer time especially immunology relate question	Not a question but a comment. I have a PhD from UPenn in Immunology. I would love to volunteer my time especially on Immunology related questions.	PA	Middle Atlantic	0.03498763	0	0.004624277	0.015911169	0.009049774	0.058726855	0.0377311	0.157492219	0.018218623	0.433556598	0.002134282	0.002756629	0.010196872	0.006021485	0.022089535	0.016330845	0.007482279	0.009959527	0.054144226	0.001451379	0.021770682	0.019890564	0.015220074	0.01507448	0.025178897
66	8/28/2020	hopeful pandemic news	What are you hopeful about in the pandemic news?	IN	East North Central	0	0	0	0	0	0.088955026	0.019345238	0	0.081481481	0.107142857	0	0.023809524	0	0	0	0	0	0.008928571	0.511111111	0.007440476	0	0.083333333	0	0.037202381	0.03125
67	8/28/2020	relative scotland tell government make policy base current r factor virus say r factor low kid go back school without wear mask class current r look r factor state ca apparently maybe question r factor good guide policy we use people scotland crazy send kid back school maskless crazy afraid	A relative in Scotland tells me that their government is making policy based on the current R factor of the virus. She said that their R factor was low and that's why kids can go back to school without wearing masks in class. It is current R=1. I looked up the R factor for my state (CA) and apparently it's under 1 (maybe .85?). So my question is: Is the R factor a good guide to policy? If so, why…	CA	Pacific	0.01480589	0.042661795	0.009492627	0.036965729	0.001933568	0.052553465	0.111102484	0.036608624	0.041342299	0.025234404	0.026851077	0.011046893	0.020458926	0.001429711	0.012858662	0.008901465	0.010026016	0.180549967	0.028160286	0.035765411	5.57E-04	0.106642264	0.019323352	0.032940477	0.031787475
68	8/28/2020	home sanitizing regime recommend someone travel nyc metro north subway ny	What home sanitizing regime do you recommend for someone traveling in/out of NYC on Metro North and subways while in NY?	CT	New England	0.060645329	0.004132231	0.00575374	0	0	0.066896235	0	0	0.052651515	0.008822401	0.040719697	0.181818182	0.032843176	0.022727273	0	0	0.025700038	0.002525253	0	0.106060606	0	0.005681818	0.033371692	0.059591127	0.290059688
69	8/28/2020	teacher classroom window ac unit filter change weekly well run ac student present leave open window student wear mask seat foot apart clasroom	I'm a teacher, and my classroom has 2 window AC units. The filters will be changed weekly. Is it better to run the AC when students are present or leave it off and open the windows? Students will be wearing masks and seated 4 feet apart in the clasroom.	NJ	Middle Atlantic	0.00310559	0.017428801	0.023661015	0.146048151	0	0.004839769	0.028849117	0	0.005778756	0.013458285	0.073916763	0.112550237	0.277193688	0.005590062	6.90E-04	0	4.13E-04	0.199287577	0	0.007404857	0	0.037839312	0	0.002614199	0.039330922
70	8/28/2020	safe let kid participate swim season lussier west ymca old building fall winter cohort kid per lane plus coach mask immediately swim practice	Is it safe to let my kids participate in a swim season at the Lussier West YMCA (very old building) this fall and winter if there are only 12 in their cohort-2 kids per lane plus 1-2 coaches. They'll be masked immediately before and after swim practice.	WI	East North Central	0.05888659	0.014887162	0	0.285173133	0	0.022134387	0	0.148472689	0.043478261	0.002318841	0.075789986	0.026077276	0.079746031	0	0.034997611	0.031546257	7.91E-04	0.054738327	0.003899868	0.023722012	0	0.046465998	0.003344482	0.035061649	0.008468927
71	8/28/2020	round know outdoor day camp school kid know safe believe little transmission overwhelmed decide enroll yo mark mostly outside mask preschool	Can you do a round up of what we know about outdoor day camps/schools and kids? I know it's safer, I believe there has been little transmission, but I'm overwhelmed with deciding if I should enroll my 5 YO in a marking, mostly outside, masked preschool!	PA	Middle Atlantic	0.022575258	0.012696048	0	0.170207674	0.003072197	0.008971705	0.027303997	0.104065107	0.021058364	0.072784065	0.019587775	0.021883438	0.009218922	0.088658899	0.026617671	0.011617207	0.028817334	0.092437381	0.040447504	6.33E-05	0.010812054	0.122325873	0.024116249	0.006034108	0.054627844
72	8/29/2020	like many family expect baby midst pandemic struggling find clear evidence base information risk newborn especially keen understand risk newborn keep old child daycare allow parent travel across country help we useful evidence offer help we land decision	Like so many other families who are expecting a baby in the midst of this pandemic, we are struggling to find any clear, evidence-based information about the risk to newborns. We are especially keen to understand the risks to the newborn if we keep our older child in daycare and if we allow our parents to travel across the country to help us out. Is there any useful evidence you can offer to help…	WA	Pacific	0.071199611	0.031586576	0.008931624	0.00795892	0.004993046	0.089356101	0.062096049	0.100408607	0.054075008	0.069785935	0.032137864	0.01762852	0.015447294	0.001414827	0.01169167	0.073327086	3.51E-04	0.049979604	0.030949089	0.035436399	0.029994466	0.051346392	0.028068615	0.065857318	0.055978299
73	8/29/2020	low level sniffle occasional sneeze tiredness think cold could allergy get bad three day call doctor advice first day say chance covid less want miss go ahead test test second day wait test result okay take hike usual precaution wait okay pick antihistamine drug store drive window must completely stay home	I have very low-level sniffles, occasional sneezing, tiredness. I thought I had a cold, but it could be allergies (has not gotten worse over three days). I called my doctor for advice on the first day, and he said the chances I have covid are "less than 1%" -- but, "you wouldn't want to miss it," and I should go ahead and test. I tested on the second day and I am waiting for test results. Is it o…	MA	New England	0.120012634	0.01670613	0.03591994	0.031706826	0.069903468	0.018311879	0.030444756	0.01113072	0.014070243	0.024621155	0.001597765	0.07951083	0.051434522	0.075947601	0.029016373	0.015893166	0.156460808	0.014109789	0.034838633	0.016771719	0.008014358	0.040297055	0.029832423	0.019839515	0.053607692
74	8/29/2020	covid datum funnel private company hand select current administation trust current datum trend seem like number overall decrease never truth people	With the covid data being funneled to private company now, which was hand selected by the current administation, how can we trust the current data trends? It seems like the numbers overall are decreasing, but it's never been about truth with these people.	GA	South Atlantic	0.003736187	0.025442757	0.034276961	0.002027188	0.018879162	0.2884421	0.016354177	0.015257178	0.04096019	0.007138432	0.00234192	0.048032173	0.055202822	0	0.077605365	0.041820401	0.018288356	0.051678365	0.114876578	0.010171666	0.026866431	0.059835728	0.029758836	0.001483216	0.00952381
75	8/29/2020	early start talk safety trick treat	Is it too early to start talking about the safety of trick or treating?	NY	Middle Atlantic	0.018372703	0	0.189251693	0.014435696	0	0	0.022144522	0.033496732	0	0.038057743	0.204724409	0.001312336	0	0.035576352	0.02536571	0.095401678	0	0.065729848	8.17E-04	0	0	0.09896557	0.027687536	0.084864482	0.043795996
76	8/29/2020	would less risk travel car across country air travel	Would be less risk to travel by car across country than by air travel?	AZ	Mountain	0.162759129	0.013850416	0.006679512	0	0	0.049866539	0.072688084	0.034624488	0.056980057	0.038323205	0.006152219	0.066440875	0.104044556	0.014718062	0	0.010918433	7.66E-04	0.003363952	0.004624277	0.007122507	0.005535065	0.026396562	0.017802333	0.296343446	0
77	8/30/2020	fall school sport back even though school district remote december hesitant let daughter play soccer outside teammate return though hard mask require field still safe	Fall School sports are back on, even though the schools in our district will be remote until December. I'm hesitant to let my daughter play soccer (outside). All of her teammates are returning, though, so it's hard for her. Masks are not required on the field. Is it still safe?	NJ	Middle Atlantic	0.013375503	0.013914863	0	0.279571497	0.001176471	0	0.023777606	0.041139247	0.002051282	0.012819975	0.029549238	0.011214917	0.013568782	0.012200493	0.005	0.016666667	0.038810226	0.221804158	0.009540741	0.028916256	0.008713553	0.064282685	0.045726018	0.050943105	0.055236719
78	8/30/2020	know regular cold allergy covid	How do you know if you have a regular cold or allergy and not COVID?	NE	West North Central	0	0	0.007602636	0.004081633	0.22603101	0.05329862	0.030089717	0	0	0.019806763	0.05	0.112642562	0.049484536	0	0.100288018	0.086201942	0.093275058	0	0	0.00993411	0.067712917	0.020289855	0.062738883	0	0.006521739
79	8/30/2020	safe go back church low number small city ont canada build old parishioner senior course inside singing year old minister want open sept th	How safe is going back to Church? We have very low numbers here in our small city in Ont. Canada but the building is very old. Most parishioners are seniors. It is of course inside and there will be singing. The 38 year old minister wants to open Sept. 6th 2020.	Canada	Canada	0.030091702	0.131347041	0.021702858	0.066065972	0	0.040430356	0.024064345	0.112957709	0	0.011164761	0.025574904	0.025317819	0.084117844	0.002480159	0.011404783	0.042292292	0.011033018	0.157264369	0.003745933	0.031278825	0.0030104	0.041532951	0	0.055122163	0.067999798
80	8/30/2020	thank great work thought respond post physician comment outside board certify expertise covid immunity example	Thanks for all of your great work! Any thoughts on how to respond to posts by physicians commenting outside of their board certified expertise (on COVID-19 immunity, for example)? https://www.facebook.com/swolfdo/posts/10159235094114271?comment_id=10159235516189271&reply_comment_id=10159236150849271&notif_id=1598652545515535&notif_t=comment_mention			0.008108108	0.017901235	0.021745163	0.060914128	0.019688737	0.034080805	0.005493156	0.028247189	0.015859015	0.20575834	0.013238073	0.013413506	0.017293051	0.007220966	0.011116743	0.002947074	0.014040441	0.056192695	0.138941989	0.161221037	0.028554174	0.005172414	0.065242448	0.031777701	0.015831813
81	8/30/2020	hello thank provide great public service hear family member friend school threshold decide isolate test student teacher minute exposure infect person classroom think virus infectious less exposure help understand thank	Hello, thank for for providing such a great public service. I have been hearing from family members and friends at schools that the threshold for deciding to isolate and/or test a student or teacher is 15 minutes of exposure to the infected person in the classroom. I thought the virus was more infectious with less exposure. Can you help me understand this? Thank you.	WI	East North Central	0.074456635	0.030378991	0.007230068	0.011596087	0.005455319	0.013780066	0.044862818	0.032361532	0.049514569	0.118770779	0.02899279	0.045014781	0.034202528	0.014930137	0.002337141	0.008659873	0.101032096	0.163167371	0.028728929	0.012762854	0.017815868	0.031186933	0.076747517	0.010219355	0.035794965
82	8/30/2020	teacher go back school confusing fan classroom use teacher open window door also use fan fan set	As teachers go back to school, it is confusing how and if fans in classrooms should be used. If a teacher can open windows and doors, should they also use fans, and how should the fans be set up?	SC	South Atlantic	0	0.003601441	0.014362149	0.007903161	0	0.007142857	0.033750669	0.013458081	0	0.006442577	0.019710913	0.033552749	0.370985417	0.003501401	0.002306805	0.018305262	0.011759499	0.288637436	0.083591355	0.007808252	0.004621849	0.017387624	0	0	0.051170505
83	8/30/2020	get flu shot early year usually get october nervous double whammy seasonal flu covid school	Should we get the flu shot earlier this year? We usually get ours in October, but I'm nervous about the double whammy of seasonal flu and Covid in schools.	OR	Pacific	0.004873441	0	0.009993419	0	0.009499197	0.006724109	0.008857809	0.107611075	0	0	0.060735405	0.003908052	0.014498299	0.095313564	0.369597666	0.014771093	0.018641129	0.097339826	0	0.004833247	0.023962061	0.022446364	0.025485573	0.091275391	0.009633279
84	8/30/2020	wonder legitimacy man say video regard probability covid vaccine actually create bad outcome get vaccine come contact virus man say true truly terrifying suggest way pandemic hope link work video save facebook save item could always share video page possible link work video take joni lamb talk show segment entitle something along line vaccine un authorized truth	https://www.facebook.com/1050958280/posts/10221918911815854/. I'm wondering about the legitimacy of what this man is saying in this video, regarding the probability that a covid-19 vaccine will actually create worse outcomes for those who get the vaccine and come in contact with the virus after. If what this man is saying, is true, then this is truly terrifying. It suggests that there's no way ou…	WI	East North Central	0.018141112	0.00308267	0.031008347	0.010499016	0.096500518	0.050636927	0.023224439	0.009562579	0.027946785	0.078291894	0.013900026	0.057868747	0.029299825	0.014091525	0.027300883	0.034082949	0.023222337	0.009506663	0.306999212	0.009108069	0.012590969	0.046369193	0.030046748	0.018005625	0.018712941
85	8/30/2020	thought science math behind perspective risk lay follow nyt	What are your thoughts on the science/math behind the perspective on risk laid out in the following NYT article?https://www.nytimes.com/2020/08/28/opinion/coronavirus-schools-tradeoffs.html	CO	Mountain	0.014773777	0.031747507	0	0.05773089	0.01409396	0.095238095	0.224360501	0.016466605	7.61E-04	0.187669701	0.00913242	7.69E-04	0.025453986	0	0	0.007407407	0	0.001684396	0.224919223	0.049117574	0.003693444	0.007797271	0	0.02718274	0
86	8/30/2020	live new baby love family meet hot visit outside safe family come inside home wear mask consider get hepa filter living room visitor come other hold baby long wear mask	It is over 100 where I live and we just had a new baby. We'd love for family to meet her, but it is just so hot for the visit to be outside. Is it safe to have family come inside our home if we are all wearing masks? Should we consider getting a HEPA filter for our living room and have it on while visitors come in? Can others hold the baby so long as they are wearing a mask?	TX	West South Central	0.207739826	0.055277348	0.004878049	0.13770101	0.001225956	0.003463228	0.022606143	0.03325731	0.034949723	0.031539676	0.078085433	0.022574699	0.163648464	0.011066493	0.022163843	0.018036146	0.016208973	0.011764619	0.007298669	0.005028327	0.020869943	0.025648091	0.015238966	0.003227571	0.046501494
87	8/30/2020	keep see quote cdc week quietly lower death count actually covid death death total help explain death still right number	I keep seeing a quote that the CDC this week quietly lowered death counts. That only 6% were actually covid deaths, 9,210 deaths total. Can you help explain this and why the 180,000+ deaths is still the right number?	IL	East North Central	0.033777623	0.030780481	0.001900659	0.012224953	0.006804737	0.396303261	0.022286055	0.002081209	0.014268865	0.014284672	0.002919021	0.006286798	0.015279571	0.035292884	0.010829324	0.001760976	0.028027426	0.025141662	0.133428332	0.02505574	0.034342531	0.063266482	0.045509993	0.006854011	0.031292735
88	8/30/2020	see people comment cdc adjust actual covid death count k accurate reason think claim co morbid death valid also know people post little ground science	I've seen people commenting that the CDC has "adjusted"� the "actual"� Covid death count to under 10k. Is this accurate? Is there a reason is so? I think it's because the claim is that co-morbid deaths aren't "valid"� but I also know people posting in have little grounds in science.	CO	Mountain	0.011443441	0.039586673	0.018867616	0.005300938	0.01686792	0.143714367	0.017926754	0.00862122	0.003337747	0.118582988	0.004005652	0.021751553	0	0	0.021783265	0.016817864	0.060712189	0.009704954	0.203305476	0.063805004	0.028595533	0.086735063	0.032370007	0.012362535	0.013801242
89	8/30/2020	mask hygiene question well switch mask different activity let say go store morning come home remove cloth mask ear loop hang wash heading walk later crowd urban environment need mask well take new mask matter know calculus change kid constantly touch front mask	Mask hygiene question: If I can, is it better to switch masks between different activities? Let's say I go to the store in the morning, come home, remove my cloth mask by the ear loops, and hang it up (but don't wash it). If I'm heading out for a walk later in my crowded urban environment where I'll need a mask, am I better taking a new mask or does it not matter, or do we just not know? And does…	NY	Middle Atlantic	0.023859355	0.084309474	0.005836376	0.132138043	0.013985814	0.010401409	0.042581186	0.015628575	0.029428392	0.024133981	0.187131188	0.109216092	0.034432714	0.02303026	0.011140476	0.010329753	0.012973529	0.015343252	0.025339896	0.022122218	0.006843011	0.096181737	0.007589588	0.006712344	0.049311338
90	8/30/2020	go inside building doctor appointment go th floor safe covid transmission wise walk stair go elevator	If I have to go inside a building (for a doctor appointment) and have to go to the 4th floor, am I safer (Covid transmission wise) walking up the stairs or going up the elevator.	MA	New England	0.030244651	0.032707557	0.009503017	0.114692132	0.00430816	0.006303852	0.021494709	0.022256296	0.015542328	0	0.002601369	0.05568947	0.315910232	0.065358709	0.025302899	0.001457172	0.03128989	0.022665748	0.022135417	0.030270539	0.014064876	0.026147959	0.021140724	0.042411506	0.066500788
91	8/30/2020	think type breathe bracket inside mask pro con	What do you think of these types of breathing brackets for inside a mask? Pros and cons? https://www.farraries.com/products/3d-comfortable-breathing-bracket--10-pcs-?fbclid=IwAR27u9cvBmxRhih5JpWFmif7YTszMCHmyDwPei-8Q2P1mM3zwD0pgPhGmiI	WI	East North Central	0.044399366	0.032644568	0.03856383	0.118084883	0	0	0.020573566	0.012157107	0	0.024002494	0.301696972	0	0.133823529	0	0.043882979	0.052631579	0	0.011703715	0.13840399	0	0	0.019326683	0.008104738	0	0
92	8/31/2020	okay look far wide answer question far come nothing science seem agree long exposure time covid increase risk transmission may impact sick person become question exposure accumulative instance person brief interaction say checkout person b person b shed virus next day person briefly expose another person shed virus forth occasionally expose short amount time covid multiple exposure accumulate vir…	okay, I've looked far and wide for the answer to this question, but so far have come up with nothing. Science seems to agree that longer exposure time to Covid increases risk of transmission and may have an impact on how sick a person becomes. My question is, is exposure accumulative? For instance, if person A has a brief interaction, say, at the checkout, with person B, and person B is shedding …	OR	Pacific	0.029067329	0.03234179	0.020358209	0.010631025	0.024199474	0.029396288	0.122765634	0.010526569	0.032882633	0.038649098	0.005676408	0.020995871	0.066207541	0.011398414	0.035326383	0.012867505	0.080611412	0.033454294	0.019423385	0.009036966	0.046846902	0.035425612	0.211160747	0.015001998	0.019081846
93	8/31/2020	receive summon person jury duty philadelphia pa since march family stay work home socially distance summon october th know community number look like go jury duty can not imagine successfully socially distancing process reason never choose jury still even day seem dangerous would happy serve via zoom take justice seriously seem wildly unsafe overreact	I just received a summons for (in-person!) jury duty in Philadelphia, PA. Since March, I and my family have been staying/working from home, and socially distancing. The summons is for October 8th, when I don't know what community numbers will look like. Having gone to jury duty before, I cannot imagine successfully socially distancing through that process. (For some reason, I am *never* chosen fo…	PA	Middle Atlantic	0.044340029	0.010737264	0.018093232	0.090442248	0.024584312	0.046416418	0.017547645	0.006769063	0.019000911	0.01560582	0.008269288	0.015399443	0.071179981	0.019780489	0.014130162	0.027239431	0.028756076	0.031469313	0.008298051	0.234330302	0.007618875	0.040151926	0.031159496	0.062493088	0.10618714
94	8/31/2020	harvard global health set benchmark say anything average daily case per k bad news consider campus result uw madison student testing avg per k threshold assume math right seem like bad news madison	Harvard Global Health sets this benchmark that says anything over an average of 25 daily cases per 100K is bad news. Just considering the on-campus results, UW Madison students are testing at an 7d avg. of about 12 per 40K(?) which is above that threshold (assuming my math is right). This seems like bad news for Madison. Is it?	WI	East North Central	0.011707317	0.010033769	0.065164924	0	0.03278529	0.151622831	0.042081623	0.010427316	0.020359786	0.055774166	0.001846819	0.062122347	0.016892441	0.001976285	0.008567348	0.04276571	0.053575459	0.099119028	0.09897947	0.069480595	0.012734631	0.054102582	0.00896034	0.005374016	0.002939846
95	8/31/2020	percentage people test positive covid asymptomatic long asymptomatic people contagious other	What percentage of people who test positive for COVID 19 are asymptomatic, and how long are asymptomatic people contagious to others?	PA	Middle Atlantic	0	0.057470844	0.018737291	0.037283747	0.012258093	0.108504621	0	0	0.02518205	0	0	0.006458905	0.004198288	0.01138847	0.027452411	0.002119523	0.310377522	0	0.004283674	0.004515505	0.132770789	0.046761288	0.18668458	0.003552398	0
96	8/31/2020	clear mask safe teacher ask audio impair student thank work help	Are clear masks safe for teachers. Asking because I have an audio-impaired student. Thank for your work. It helps.	PA	Middle Atlantic	0.01934236	0.019165979	0.010399974	0.065692262	0.006724468	0	0.103093808	0.009935184	0.005009998	0.072870779	0.108753062	0.011754351	0.050520688	0.004178273	0.011261007	0.001899215	0.005156799	0.209097209	0.052780907	0.020584753	0.100049116	0.018340662	0.027727672	0.013120479	0.052540995
97	9/1/2020	thought uw smph announce today institution select one first clinical site country participate phase clinical trial test sar cov vaccine develop astrazeneca yey ney	What are your thoughts on what UW SMPH announced today "Our institution has been selected as one of the first clinical sites in the country to participate in a phase 3 clinical trial to test a SARS-CoV-2 vaccine developed by AstraZeneca."�...Yey/Ney?	WI	East North Central	0.011310918	0.008247069	0.016687015	0.026847223	0.020360037	0.005465933	0.005032708	0.001184834	0.13224658	0.050008136	0.006650039	0	0.002764613	0.080796489	0.013187502	0.275084421	0.051742267	0.022344212	0.120686902	0.026613584	0.009428013	0.007410699	0.001329287	0.094796638	0.009774882
98	9/1/2020	avoid visit elderly family briefly expose friend find later day day prior expose someone test positive symptom far anyone involve nd hand exposure warrant quarantine	Should I avoid visiting elderly family after I was briefly exposed to a friend who found out later that day that 3 days prior, he had been exposed to someone who tested positive. No symptoms so far for anyone involved. Does 2nd hand exposure warrant quarantine?	TN	East South Central	0.151549584	0.037495744	0.007333509	0.007152318	0.033082002	0.016180309	0.019595689	0.007883618	0.005928502	0.015310401	0.012730204	0.057260761	0.016994548	0.058896262	0.054082858	0.004281279	0.27433808	0.00433213	0.014511258	0.04	0.039613593	0.02022164	0.042977259	0.028113804	0.030134647
99	9/1/2020	live north shore suburb chicago find child father host girlfriend mexico test negative week ago arrive child due go confused since technically still quarantine think really daughter due go day make stay week quarantine measure require test come back seem like good plan high risk thank	We live in a north shore suburb of Chicago. I just found out my child's father is hosting his girlfriend from Mexico. They both tested negative a week ago when she arrived, and now my child is due to go there. I'm confused since they are technically still quarantining (but I don't think they really are) and my daughter is due to go there in 2 days. Does making her stay there for 2 Weeks as a quar…	IL	East North Central	0.086283099	0.019305909	0.015082322	0.023187813	0.006756422	0.016190909	0.084221055	0.055165359	0.008905513	0.025195631	0.020020236	0.017816249	0.033850133	0.063657521	0.013397671	0.005646245	0.136671315	0.035033444	0.017323272	0.011066565	0.007286163	0.050100893	0.009613608	0.056744809	0.181477843
100	9/1/2020	thought bradykinin hypothesis	Thoughts on this? About the bradykinin hypothesis https://elemental.medium.com/a-supercomputer-analyzed-covid-19-and-an-interesting-new-theory-has-emerged-31cb8eba9d63	CA	Pacific	0	0	0	0.029680365	0	0	0	0	0.002283105	0.146118721	0.02739726	0	0	0.066666667	0	0	0	0.002283105	0.675342466	0	0	0	0	0.050228311	0
101	9/1/2020	asymptomatic person contagious	When is an asymptomatic person most contagious?	GA	South Atlantic	0	0.058673469	0	0	0	0	0.019557823	0	0.081761006	0	0	8.50E-04	0.019557823	0	0	0	0.302702862	0.067176871	0	0	0.098666667	0	0.351053138	0	0
102	9/2/2020	wonder read article know anything merit hear bradykinin spelling hypothesis mean anything thank	I was wondering if you have read this article or know anything about this and if it has any merit or not? Have you heard of this Bradykinin(spelling?) hypothesis and what it means, if anything? Thank you. https://elemental.medium.com/a-supercomputer-analyzed-covid-19-and-an-interesting-new-theory-has-emerged-31cb8eba9d63	CA	Pacific	0.002984085	0.008074044	0.021085793	0.005130148	0.034611408	0.045070424	0.031570856	0.011189018	0.040033297	0.066370563	0.005938541	0.037451103	0.008335304	0.019454265	0.031308064	0.022062418	0.015088609	0	0.461914428	0	0.035473328	0.042426776	0.029476443	0.016111588	0.008839498
103	9/2/2020	thought article come bradykinin storm covid quick second question efficacy layer chiffon filter mask	Your thoughts on the article that just came out on the Bradykinin "storm"� with Covid? Quick second question... efficacy of 2 layers of chiffon as filter for masks?	TX	West South Central	0.036229962	0.006048997	0.1569811	0.041040994	0.011851574	0.01514091	0.00974026	0	0.022086451	0.067168522	0.152920419	0	0.034460589	0.095759293	0.018022331	0.052113241	0.025205842	0.003614552	0.167918327	0.003547897	0.016074144	0.003536068	0.018979619	0.013246021	0.028312889
104	9/2/2020	hope hear thought regard article publish yesterday	I am hoping to hear your thoughts with regard to this article published yesterday. https://elemental.medium.com/a-supercomputer-analyzed-covid-19-and-an-interesting-new-theory-has-emerged-31cb8eba9d63	OH	East North Central	0	5.41E-04	0.029310967	0.012720157	0.078308596	0.048512022	0.029515939	0	0.023504757	0.169267612	0.023986581	0	0	0.009155329	0	0.051259347	0.076530612	9.78E-04	0.328252504	0	0.051406926	0.01461039	0	0.021526419	0.030612245
105	9/2/2020	neck gaiter provide adequate protection	Do neck gaiters provide adequate protection?	NJ	Middle Atlantic	0	0	0	0	0.057142857	0	0.033333333	0	0.009836066	0.126775956	0.477898126	0.133333333	0	0.065701844	0.0015625	0	0	0	0	0	0.064907787	0	0	0.029508197	0
106	9/2/2020	good advice college student come home visit recent college graduate move home good protect family currently wear mask indoor day try stay ft apart use separate bathroom open window door possible testing get result back reasonable time possible recently keep window door close due fire area soon cold leave door window open mask house overkill	What is your best advice for when college students come home to visit or when recent college graduates move home? How do we best protect the family? We currently wear masks indoors for 14 days, try to stay 6 ft. apart, use separate bathrooms, and open windows and doors when possible. Testing and getting results back in a reasonable time hasn't been possible. Recently we've had to keep windows and…	CA	Pacific	0.126221688	0.021806909	0.012006572	0.090261164	0.007883427	0.003311067	0.028537794	0.025707239	0.015180254	0.0124664	0.051474302	0.025908869	0.202009899	0.016845363	0.020300472	0.016266065	0.063645167	0.082340419	0.017326149	0.022142581	0.004235356	0.0217668	0.013167654	0.033602539	0.065585851
107	9/2/2020	elementary school open area elementary school aged child become sick covid good way care child whilst minimise chance contracting covid child even possible give inappropriate isolate quarantine young child alone study say child caregiver transmission home child accept caregiver wear mask time would useful reduce chance transmission give close proximity high amount time caregiver likely spend pres…	Elementary schools are open in our area. If an elementary school-aged child becomes sick with Covid, what is the best way to care for the child whilst minimising the chance of contracting Covid from the child. Is this even possible given that it is inappropriate to isolate/quarantine a young child alone? What do studies say about child-caregiver transmission at home? And if the child accepts the …	Canada	Canada	0.034411303	0.025879084	0.008185316	0.047738277	0.014229258	0.017833544	0.1427067	0.150999334	0.015732465	0.010703979	0.037530181	0.012361145	0.037891426	0.005020359	0.040345125	0.016093874	0.053279548	0.098578528	0.017832981	0.029443272	0.023058984	0.017472151	0.086657476	0.020371644	0.035644044
108	9/2/2020	thought	Thoughts on this?: https://www.facebook.com/UnbiasedAmerica/posts/1420045651514759	MN	West North Central	0	0	0	0.089041096	0	0	0	0	0.006849315	0.438356164	0.082191781	0	0	0	0	0	0	0.006849315	0.226027397	0	0	0	0	0.150684932	0
109	9/2/2020	metric use decision point loosen restriction ability kid interact without distance outdoors friend inside home many people around loosen protocol found pandemic fatigue	What metrics should we use as decision points for loosening our restrictions? Ability for our kids to interact without distancing outdoors, having friends inside our homes. Many people around me have loosened protocols - but is that founded or just pandemic fatigue?	TX	West South Central	0.022611055	0.11165331	0.007259848	0.202229156	0.035257763	0.017402654	0.037802738	0.02791864	0.003050366	0.037214482	0.009775016	0.017194009	0.0191067	0	0.005830555	0.013867567	0.029872633	0.069532642	0.019156853	0.116030629	0.01283453	0.076082406	0.026943537	0.012607091	0.06876582
110	9/2/2020	would ok people finish basement wear mask enter house keep basement door shut work	Would you be ok with people finishing your basement if they wear masks entering the house and keep the basement door shut while they work?	IL	East North Central	0.05201552	0.051681257	0.028665929	0.147472913	0.007464627	0.005375598	0.00982659	0.003385632	0.002980131	0.027082535	0.068637216	0.037021838	0.294253833	0.041062245	0.004829478	0.020006006	0.014285714	0.017963513	0.009611093	0.015883901	0.001729072	0.038016558	0.021490056	0.005862923	0.073395823
111	9/2/2020	wear mask everyone around still little protection even though tell mask prevent wearer spread way around	I wear a mask. Not everyone around me does. Do I still have a little protection even though we've been told the "mask prevents wearer from spreading, not the other way around"�?	IA	West North Central	0.019735682	0.0278362	0	0.173400912	0	0.017438873	0.074909585	0	0.01892576	0.03115958	0.183773884	0.006025684	0.003511236	0.022255878	0.037794801	0	0.019190988	0.016332755	0.012875584	0.012946005	0.062354273	0.083051583	0.12043297	0.024467829	0.03157994
112	9/2/2020	year old start fall soccer association put guideline place practice game outdoor field reasonably safe	My 13 year old has started fall soccer. The association has put guidelines in place. Practices and games are all at outdoor fields. Is this reasonably safe?	IA	West North Central	0.016483248	0.063628647	0	0.308696297	0	0.003333333	0.003076923	0.161563797	0	0.008666667	0.016666667	0.041975699	0.014239108	0.008169935	0.018675003	0.007189542	0.006153846	0.04695635	3.27E-04	0.122906404	0.004816639	0.046987846	0	0.033208154	0.066279097
113	9/2/2020	safe take elderberry syrup coronavirus pandemic read elderberry cause cytokine storm syndrome	Is it safe to take elderberry syrup during the coronavirus pandemic? I have read that elderberry can cause cytokine storm syndrome.	CO	Mountain	0.031437662	0.010511651	0.357600787	0.028323817	0.057488362	0.018968465	0.00483631	0.015425532	0.085997454	0.026785714	0.00248227	0.105646536	0.006965552	0.004984424	0.003426791	0.004517134	0	0.006411474	0.023049645	0.001860119	0.135279142	0.029711838	0	0.025410965	0.012878356
114	9/2/2020	nasal passage susceptible infection safe breathe mouth confine space e g lift	If the nasal passages are more susceptible to infection, is it safer to breathe through my mouth when it confined spaces, e.g. a lift?	Australia	Australia	0.017730496	0.091223262	0	0.047846727	0	0.017528736	0	0.010591639	0.041666667	0	0.009803922	0.091438703	0.138360132	0	0	0	0.048611111	0.004179331	0	0	0.055550514	0.080357143	0.168566531	0.004812563	0.005065856
115	9/3/2020	know cure rate dexamethasone remdesivir plasma treatment supply level treatment	What do we know about the cure rates of dexamethasone, remdesivir, plasma and any other treatments? What is the supply level of these treatments? https://www.reuters.com/article/us-health-coronavirus-science-idUSKBN25T34D	TX	West South Central	0	0	0.601273148	0	0.002777778	0.088339209	0.074436393	0	0	0.009903382	0.038709677	0.003743961	0	0	0.005917874	0.060585164	0.006521739	9.26E-04	0	0.021081081	0.033227657	0.023048153	0.016062802	0.010185185	0.00326087
116	9/3/2020	two vaccine candidate use different method efficacy would great benefit achieve give people	If you have two vaccine candidates that use different methods but each have ~50% efficacy, would greater benefit be achieved by giving people both?	Scotland	United Kingdom	0.028492482	0.050707691	0.136804859	0.003274689	0.014409889	0.017528371	0.051150611	0.043626719	0.032678589	0.039904829	0.125228002	0.022708522	0.014339208	0.06505597	0.023097817	0.126958012	0	0.011638681	0.015091741	0.006410256	0.009566295	0.035952559	0.067700203	0.032941136	0.024732869
117	9/3/2020	explain death certificate issue many people know friend work healthcare supposedly see car accident victim death attribute covid hijacking legitimate post anecdote read try understand seem might happen sometimes person diagnose number come become even aggressive know people say death undercounted death certificate controversial	Can you explain the death certificate issue? Many people I know "have a friend"� who works in healthcare who supposedly saw a car accident victim's death attributed to covid-19. They are hijacking legitimate posts with these anecdotes. I was reading up to try to understand, and it does seem that this might happen sometimes, if the person had been diagnosed. Then when the 6% number came out, they …	IN	East North Central	0.02231369	0.020319412	0.01007242	0.010831671	0.020643132	0.221925656	0.034826911	0.010687481	0.019817749	0.032771982	0.012654942	0.016309132	0.023766629	0.014781271	0.026495216	0.01421719	0.02096557	0.010747057	0.057931271	0.02690344	0.049572507	0.161476484	0.061123112	0.079283701	0.019562372
118	9/3/2020	ok wear gaiter	Is it ok to wear Gaiters?	MA	New England	0.005464481	0.131147541	0	0.18974359	0.027322404	0	0	0	0	0	0.476923077	0	0	0.032786885	0	0	0	0	0	0	0	0	0	0	0.136612022
119	9/3/2020	prognosis spike winter relate covid illness second wave kind number expect warm southern we state well time covid winter much cold north article british take situation	What is the prognosis for a spike in winter-related COVID illnesses? If there will be a second wave, what kind of numbers are expected? Will the warmer southern US states have a better time with COVID this winter than the much colder north? Here is an article with a British take on the situation. https://www.independent.co.uk/life-style/health-and-families/coronavirus-winter-second-wave-lockdown-…	TX	West South Central	0.01671343	0.006410256	0.050597126	0.006907521	0.015325345	0.182375254	0.034702353	0.004975009	0.020114516	0.028653188	0.01669282	0.078042148	0.080532955	0.043614076	0.024479016	0.014530469	0.052973098	0.015667117	0.036779977	0.024189177	0.056330726	0.02273597	0.011921138	0.040996983	0.113740331
120	9/3/2020	educator fitness industry recently webinar wear mask teaching take indoor cycling group fitness class one big question come fan fitness studio whether increase risk via aerosol move around study restaurant china show transmission ac scared industry try find information support gym studio regard fan cycling studio need advice specific article space like gym depend whether window open doo manny als…	I am an educator in the fitness industry and recently did a webinar on why and how to wear a mask while teaching/taking indoor cycling (or any group fitness) class. One of the big questions that comes up is about fans in fitness studios and whether they increase risk (via aerosols being moved around). The study about the restaurant in China that showed transmission from the AC scared the industry…	CO	Mountain	0.011055041	0.032213361	0.024449537	0.046031557	0.008377626	0.017906391	0.062954318	0.022717373	0.013797097	0.05842188	0.038993657	0.029061817	0.359163196	0.011756934	0.0380101	0.018800213	0.012445202	0.028503515	0.04587615	0.016593354	0.019139748	0.029281258	0.017472326	0.0120501	0.02492825
121	9/3/2020	explain covid related myocarditis get check post infection	Can you explain COVID related myocarditis and who/when/how to get checked for this post infection.	IL	East North Central	0.002615726	0	0.049890536	0	0.013213657	0.039866058	0.019736842	0.01651139	0.020833333	0.07082529	0	0.003566899	0.048611111	0.025840203	0.068244019	0.017419734	0.028373169	0	0.104310608	0.010925052	0.318536532	0.019432995	0.087463061	0.033783784	0
122	9/4/2020	still wait airline come study show safety air travel factor increase decrease risk anyone see study like airline produce study vest interest help reassure traveler air travel safe captive audience info passenger could help expedite contact tracing mean study result scary make public	I'm still waiting for airlines to come out with studies that show the safety of air travel, and the factors that increase/decrease risk. Has anyone seen any studies like this? Why haven't airlines produced such studies? They have a vested interest in helping reassure travelers that air travel is safe, and they have a captive audience and info on all passengers that could help expedite contact tra…	NY	Middle Atlantic	0.048756934	0.017469736	0.034293398	0.013017741	0.002782206	0.039332314	0.079100255	0.006963999	0.032206092	0.036134833	0.013648611	0.036061079	0.133767257	0.010335365	0.008227812	0.084559314	0.072596388	0.016046264	0.066681826	0.012337088	0.012739258	0.052499195	0.023371628	0.13272395	0.014347455
123	9/4/2020	child preschool take everyone temperature use forehead thermometer pick drop parent enter school ground sunny afternoon temp parent temp read take temp parking lot there s indoor place since parent go classroom school outdoor hallways advise safely take precaution keep school safe florida heat body thermometer mix	My child's preschool takes everyone's temperature using a forehead thermometer at pick up and drop off, before parents can enter school grounds. In the sunny afternoon when temps are in the 90s+, parent temps are reading 100+. They take our temp in the parking lot. Theres no indoor place since parents don't go into classrooms and the school has outdoor hallways. Any advise on how they can safely …	FL	South Atlantic	0.077265718	0.035129618	0.026680872	0.065754415	0.042389844	0.017016851	0.008373325	0.062369645	0.005179632	0.006205332	0.004693859	0.160328756	0.025743731	0.017282486	0.004559012	0.006144676	0.013442711	0.236417781	0.035673384	0.013354585	0.006872673	0.034711964	0.001819188	0.044816479	0.026496867
124	9/4/2020	update mis c hear much several week wonder less prevalent update stat infection child thank	Do you have any updates on MIS-C? I haven't heard much about it in several weeks and I'm wondering if it's more or less prevalent than it was and if there are any updated stats on infections in children. Thank you!	NY	Middle Atlantic	0.023846305	0.02265267	0.005073014	0.001149425	0.029468091	0.184747655	0.034099144	0.063326024	0.022142892	0.083975003	0.007739588	0.003240534	0.036546238	0.03942478	0.010451914	0.010988717	0.014386954	0.015718529	0.094133406	0.001368524	0.088447973	0.022656119	0.047881833	0.048051114	0.021816886
125	9/4/2020	follow thanksgive post we celebrate upcoming jewish new year rosh hashanah safe way grandparent join we child school large gathering like thanksgiving teenager go school wear mask day except mask break outside socially distant lunch plexiglass dividers class still much risk grandmother visit grandmother stay floor bathroom hepa air filter keep window open keep teenager close grandmother live new …	Follow up to your Thanksgiving post: For those of us celebrating the upcoming Jewish New Year, Rosh Hashanah, is there a safe way to have a grandparent join us if we have a child in school? It wouldn't be a large gathering like Thanksgiving, but is a teenager who goes to school and wears a mask all day (except for mask breaks outside and socially distant lunch), with plexiglass dividers during cl…	NY	Middle Atlantic	0.188178657	0.03576562	0.004647863	0.100265213	0.003544503	0.009015377	0.034454169	0.048388123	0.062898383	0.021869784	0.03378908	0.014841875	0.113842771	0.00951789	0.003953165	0.012206479	0.013282644	0.099268631	0.015622494	0.020013387	0.007178372	0.025290039	0.010455853	0.033527243	0.078182387
126	9/4/2020	know eventual covid vaccine safe	How can I know the eventual COVID-19 vaccine will be safe?	CA	Pacific	0.042553191	0.025227964	0.028181414	0.047416413	0.246744312	0.039012906	0.02294686	0.014893617	8.04E-05	0.019806763	0	0.02694081	0.016717325	0.03062701	0.077259932	0.098432075	0.047914233	0.010030395	0	0.00993411	0.078484621	0.020289855	0.066275861	0.011550152	0.018679794
127	9/4/2020	ask something similar early mean true vaccine rush undergo proper trial hear say yes other say go proper procedure medical sense infrastructure rush truth cdc liable political pressure	I asked something similar earlier, but what I meant was is it true the vaccine is being rushed and not undergoing proper trials? I've heard some say yes, others say it is going through all the proper procedures in a medical sense, but it is the infrastructure that is being rushed- what is the truth? And is the CDC liable to political pressure?	CA	Pacific	0.013605442	0.028667937	0.083919383	0.017409615	0.019072853	0.008416258	0.027967691	0.017499337	0.025368251	6.38E-04	0.1211431	0.012623804	0.007934258	0.017350839	0.054409654	0.053243012	0.014345361	0.010153183	0.252134505	0.039742153	0.018834601	0.061653646	0.03339192	0.025535009	0.034940431
128	9/5/2020	school reopen county year old daughter virtually participate band look forward band year th grade get start school concerned safety band class going play indoor teacher say student face way mask require playing thought proper safety precaution maybe possible safely band class indoor	Schools are reopening in my county. My 10 year old daughter has been virtually participating in band. She has been looking forward to band for years (5th grade is when they get to start at her school). I am concerned about safety during band class. They are going to play indoors. Their teacher says all students will face the same way and masks are required when not playing. Do you all have though…	AZ	Mountain	0.038519136	0.033358846	0.001810613	0.083386174	0.009174465	0.020789754	0.005616388	0.071980317	0.009895413	0.014851403	0.077066932	0.002109696	0.023773372	0.011454324	0.016284598	0.045078751	0.007549608	0.299601059	0.022930687	0.026586059	0.009303736	0.054406007	0.004434466	0.073350487	0.036687709
129	9/5/2020	husband one th grade daughter live yr old mother pair another one kid family share careful pandemic safety habit summer create friend pod daughter able spend time home unmasked great couple week school start daughter attend school remotely friend go school hybrid model safe we continue pod trust friend fastidious mask use etc concern could get asymptomatic infection unknowingly bring home	My husband and I have one 8th-grade daughter, and we live with my 86-yr-old mother. We have paired up with another one-kid family (who shares our very-careful pandemic safety habits) over the summer to create a "friend pod". Our daughters have been able spend time at each other's homes unmasked, and it has been great for them. In a couple of weeks when school starts, our daughter will attend her …	NY	Middle Atlantic	0.089906355	0.033860317	0.011710674	0.075263451	0.005636909	0.009480271	0.010764741	0.082759116	0.00940648	0.029863788	0.016900038	0.019202974	0.024461705	0.027272844	0.015694364	0.024100878	0.018476896	0.135042714	0.024727227	0.013779894	0.020193125	0.044721499	0.050689538	0.027050211	0.179033989
130	9/5/2020	discover risky exposure anything post exposure diminish chance get covid example nasal wash efficacious	If you discover you have had a very risky exposure, is there anything you can do post exposure to diminish your chances of getting covid? For example, is a nasal wash efficacious?	IA	West North Central	0.022631376	0.019179894	0.074143798	0.027901786	0.031498211	0.038179255	0.065195742	0.003940574	0	0.023275827	0	0.098335603	0.017582418	0.078635823	0.146657038	0.006194735	0.147913484	0	0.043734862	0.004363188	0.028110763	0.016634698	0.086585906	0.019305019	0
131	9/5/2020	curious abbot lab rapid test know may effective pcr test see help think available place like pharmacy	I am curious about the abbot labs rapid tests. I know they may not be very effective as the PCR test but do you see them helping? When do we think they will be available in places like the pharmacy?	NH	New England	0.020975166	0.026828648	0.016597905	0.00278715	0.00586847	0.030478652	0.047722726	0.024474823	0.011435286	0.039528547	0.016440552	0.020563464	0.005527043	0.016925111	0.011760187	0.082971463	0.246516923	0.01543658	0.170298929	0.053475936	0.028766827	0.063347419	0.016367747	0.011674277	0.013230169
132	9/5/2020	toilet plume use public bathroom dentist safe toilet plume aerosol transmission cdc guideline dentist office require lysol toilet bowl sorry say	Toilet plume: having to use a public bathroom at the dentist - how safe is it - re toilet plume /aerosol transmission - or are there CDC guidelines where dentist offices are required to Lysol the toilet bowl (sorry - had to say that)	MA	New England	0.036788027	0.06289281	0.004055881	0.037938565	7.29E-04	0.005131363	0.060274029	0.003546099	0.014304828	0	0.029866883	0.155889629	0.148500214	0	0.013813841	0.006008713	0.00829544	0.033983637	0.04337004	0.015499431	0	0.00812754	0.008818342	0.293318139	0.008847156
133	9/5/2020	need know june ucla stanford study say person age ish million chance get covid	What do we need to know about the June UCLA/Stanford study that says that a person ages 50-64ish has 1 in a 1.9 million chance of getting COVID-19?	WA	Pacific	0.00918251	0.021325622	0.003254311	0.004376368	0.008644753	0.055920582	0.028919148	0.051445701	0.009703504	0.007073844	0.005767132	0.021931276	0.004190962	0.058607656	0.073441412	0.041592277	0.038708521	0.016114331	0.058681074	0.004704951	0.028203277	0.081897394	0.162557995	0.113082213	0.090673188
134	9/5/2020	everything fun teen close keep safe movie bowl roller skate laser tag etc teen safely skate board outdoor skate park nerdy gal say	Everything fun for teens is closed to keep them safe (movies, bowling, roller skating, laser tag, etc.). Can teens safely skate board in outdoor skate parks? What do you nerdy gals say?	CA	Pacific	0.029808294	0.020218013	0	0.300452345	0.009361621	0.005610098	0.007597921	0.076607308	0	0.084467766	0	0.207476893	0.038030305	0	0.006277233	0	0.005356018	0.090593449	0.028311113	0.011969366	0	0.029689799	0.005771662	0.025044389	0.017356404
135	9/6/2020	dear nerdy girl thank much work live city positivity rate quite primary school reopen full capacity condition would safe organise birthday party year old many kid long custom normal time hour long right party animateur non starter suppose answer would also provide condition check decide send either kid birthday party invite right school year begin become minefield different parent different perce…	Dear Nerdy Girls, thank you so much for your work! I live in a city where the positivity rate has been >5% for quite a while now and primary schools have reopened in full capacity. Under what conditions would it be safe (if at all) to organise birthday parties for my 7 and my 9-year olds? How many kids? For how long? (the custom here at normal times is 3 hours--too long, right?) Are party animate…	Belgium	Europe	0.059514477	0.01361293	0.020995766	0.058928067	0.017011507	0.02307194	0.011292972	0.127840622	0.012063335	0.140915925	0.014864966	0.018632209	0.03043918	0.028045417	0.007202349	0.012892017	0.00661658	0.08889436	0.015994079	0.062577128	0.046710779	0.064157901	0.009228784	0.059988668	0.04850804
136	9/6/2020	curious nerdy girl family plan get vaccine soon become available scientific reason wait	Curious if the Nerdy Girls (and their families) plan to get the vaccine as soon as it becomes available? Is there any scientific reason at all to wait?	IL	East North Central	0.108007712	0.013578829	0.023011967	0	0.015505361	0.018382197	0.010989011	0.050243419	0.029563292	0.18883699	0	0.002195015	0.009664265	0.067737919	0.074827606	0.134135553	0.02220656	0.005674653	0.076857913	8.78E-04	0.017418432	0.021071231	0.044646297	0.057790774	0.006777
137	9/6/2020	well ventilated construction site large room high ceiling lot open window people site time safe worker go without mask maintain distance least foot occasionally talk distance	At a well ventilated construction site (large rooms with high ceilings and lots of open windows) with only 2-3 people on site at a time, is it safe for workers to go without masks if they maintain a distance of at least 6 feet? What about if they occasionally talk with each, with distance?	United States	New England	0.019972523	0.037700208	0.006067399	0.180099904	0.014908282	0.018075009	0.04003001	0.008803766	0.010502498	0.055696895	0.070913342	0.020443092	0.226825589	0.009516029	0.011303456	0	0.027386858	0.039186442	0.026820937	0.054411213	0.013751552	0.055592973	0.013505565	0.006672381	0.031814077
138	9/6/2020	last week news story big ten big make splash report athlete covid myocarditis report regardless disease severity quickly walk back day later still somewhat alarming rate especially consider young healthy population look information could find study covid myocarditit among hospitalize ill patient typically age group study know mild asymptomatic case look myocarditis severe impact like pulmonary fi…	Last week, a news story from the Big Ten and Big 12 made a splash when it was reported that "30-35% of athletes with COVID-19 had myocarditis." This was reported to be regardless of disease severity. It was quickly walked back a day later (https://www.washingtonpost.com/sports/2020/09/03/big-ten-coronavirus-myocarditis/), but still a somewhat alarming rate of about 15%, especially when considerin…	WI	East North Central	0.024225597	0.006926492	0.016459263	0.017320927	0.026638992	0.104735187	0.067988898	0.117487336	0.022461682	0.016423101	0.006454196	0.007074044	0.010348585	0.021382721	0.020500088	0.028509831	0.04092445	0.080450925	0.033190041	0.045991234	0.154919194	0.06101808	0.026542264	0.019628542	0.02239833
139	9/6/2020	direction arrow floor store way traffic evidence practice hard follow try keep time indoor less minute especially other ignore go store essential already stressful moreso rule follower other follow tempt break keep distance mask mandate live	Direction arrows on the floor of stores for 1-way traffic... is there evidence for this practice? It can be hard to follow when trying to keep my time indoors to less than 10-15 minutes, especially when others are ignoring it. Going into stores for essentials is already stressful, and moreso for this rule-follower when others don't follow it, or I am tempted to break it to keep my 6' (or more!) d…	WI	East North Central	0.037296514	0.034115111	0	0.151743715	0.001491424	0.015813975	0.028385409	0.011536365	0.019999786	0.043050167	0.016125496	0.068811954	0.060084094	0.008904885	0.017552168	0.027307853	0.011124765	0.041283684	0.01992645	0.100043045	0.028129958	0.143664419	0.031929688	0.019018584	0.06266049
140	9/7/2020	reliable blog covid	Is this a reliable blog for Covid-19 -https://blogs.sciencemag.org/pipeline/archives/2020/09/03/coronavirus-vaccine-roundup-early-september	IL	East North Central	0	0	0.012671059	0	0.022976854	0.08300326	0	0	0	0.543209877	0	0	0	0	0.055583713	0.007771583	0.132191999	0	0	0.016556851	0.075012671	0	0.051022132	0	0
141	9/7/2020	think sit eat outside seven eight foot apart wind blow ok go without mask	What do you think about sitting and eating outside seven or eight feet apart when the wind is blowing? OK to go without masks?	IL	East North Central	0.016983263	0.059358553	0	0.374070048	0.005854801	0	0.096205728	0.008890553	0	0.013715711	0.029540911	0.142814872	0.007383842	0.011277462	0.001133787	0	0	0.023800933	0.007659423	0.009110787	0.071428571	0.022121018	0.010955684	0	0.087694055
142	9/7/2020	vitamin think help least hurt much safely take know study spain use calcifediol another chicago compare datum regard vitamin level covid savvy enough know seriously take know rarely get cold stuff since doctor tell start take	Vitamin D - What do you all think, does it help or at least not hurt? How much can you safely take? I know there's a study in Spain using Calcifediol and another (Chicago?) that just compares data regarding vitamin D levels and Covid but I'm not savvy enough to know how seriously to take them. I do know I rarely get colds and stuff since my doctor told me to start taking it.	NM	Mountain	0.033622948	0.010613932	0.02611426	0.011267948	0.025665109	0.05021615	0.07976291	0.019156886	0.008633584	0.031347965	0.013364111	0.035119802	0.018712679	0.033993309	0.039000217	0.059913769	0.09492664	0.015211065	0.035493769	0.125999957	0.030442696	0.079176554	0.028477847	0.048349913	0.045415979
143	9/7/2020	way safely visit elderly parent live another state sc home	Is there a way I can safely visit my elderly parents? They live in another state (SC) and in their own home.	TN	East South Central	0.275165347	0.074073909	0	0	0.002702703	0.017013617	0.019117647	0.059353322	0.025	0.013235294	0.018879173	3.82E-04	0.032195439	0.023529412	0	0.001442308	0.011764706	0.043332399	0.090120664	0.040762625	0.024324324	0.037053796	0	0.073237179	0.117314457
144	9/7/2020	true virus lose potency maybe mutate much milder illness case could die	Is it true the virus is losing potency and maybe mutating to a much milder illness? And if this is the case, could it just die out?	NJ	Middle Atlantic	0.009469697	0.004237288	0.018806262	0	0.017031926	0.161163311	0.023356113	0.009775171	0.124738689	0.037237292	0.00342131	0.005799494	0.019353005	2.44E-04	0.043577713	0.005681818	0.023653652	0.005087836	0.062479248	0.030815726	0.154657503	0.069010417	0.062928453	3.87E-04	0.107086999
145	9/7/2020	safe school mask pod social distancing really length indoor school day violate two basic smart guideline	How safe is school with masks, pods,.and social distancing, really? Doesn't the length of the (indoor) school day violate two of the basic SMART guidelines?	NY	Middle Atlantic	0.073088871	0.098763571	0	0.201946209	0	0	0.012894381	0.016564324	0	8.12E-04	0.031567152	0.026616821	0.02061592	0.029042799	0.011284722	4.88E-04	0.150023142	0.178174109	0.003246753	0.065673828	0	0.036634129	0	0.008897884	0.033665415
146	9/7/2020	explain extended family get together social distancing wear mask safe convinced family live together need take precaution mind talk year old grandfather renal disease hypertension year old uncle diabete hypertension year old mom asthma hypertension year old step dad hypertension sister crohn immunosuppressive drug hypertension two child get miss family much refuse see agree safe get much struggle…	How do I explain to my extended family that having a get together and not social distancing and/or not wearing a mask is not safe. They are convinced that because we are all family (but not living together) we do not need to take precautions. Mind you...we are talking about my 80 year old grandfather with renal disease and hypertension, my 68 year old uncle with diabetes and hypertension, my 70 y…	MA	New England	0.134914849	0.032272204	0.030047456	0.060300907	0.007156167	0.010953847	0.023065047	0.24010386	0.007583137	0.036295545	0.026451896	0.028329644	0.015678086	0.026654187	0.086075468	0.004711598	0.005170646	0.031325447	0.034962717	0.008536604	0.010657529	0.07141657	0.006843586	0.0087508	0.051742203
147	9/8/2020	test positive symptom visit frail elderly relative quarantine finish even access get another test long take asymptomatic person test positive sure transmit high risk elderly person	If I test positive and have no symptoms, can I visit a frail elderly relative once my quarantine is finished, even if I don't have access to getting another test? How long does it take after an asymptomatic person tests positive to be sure that they can't transmit to a high-risk elderly person?	Canada	Canada	0.136304257	0.0396913	0.004328403	0.012952377	0.012417549	0.022488019	0.05407414	0.009756282	0	0	0.004406497	0.008102916	0.027324588	0.040705252	0.01616625	0.037832533	0.267918664	0.018552977	0.009157509	0.018461068	0.071761659	0.025159601	0.139532742	0.006870159	0.016035256
148	9/8/2020	safe even think ride bus live near rennebohm park travel west side campus	Is it safe to even think about riding the bus? I live near Rennebohm Park and travel to the west side of campus.	WI	East North Central	0.226405672	0.016386671	0.076923077	0.147198713	0.073523162	0	0.018628826	0.020843199	0	0.014770765	0.005926276	0.007775479	0.029083604	0	0	0.033444816	0	0.123079022	0.008248609	0.010939114	0.009091608	0.067596261	0.023776214	0.06171797	0.024640943
149	9/8/2020	go quarantine back march boyfriend year mid late work social distancing mask wear pick air freight major package delivery service live together social distance mostly hang yard summer mo later weather get cool live wisconsin sure winter embrace mask wear situation work get well also love ballroom dancing take weekly hour indoor group dance lesson dance one partner lol everyone wear mask handle se…	When we went into quarantine back in March, my boyfriend's (of 5 years,we're both mid-late 50's) work was not doing any social distancing or mask wearing. He picks up air freight for a major package delivery service. We do not live together. So... I social distanced him. We mostly hung out in my yard all summer. Now, 6mo later, the weather is getting cooler. We live in Wisconsin. I'm not sure wha…	WI	East North Central	0.06446772	0.026620352	0.010278475	0.133415198	0.009936773	0.005710942	0.029977805	0.02425576	0.017389622	0.034446855	0.049644768	0.067222338	0.182692136	0.019385135	0.02579865	0.00833186	0.029664141	0.026021417	0.0111673	0.032371813	0.015828132	0.039379626	0.005562388	0.050713469	0.079717323
150	9/8/2020	question still see clorox wipe store wipe surface cleaning starting see wipe look similar say hand wipe mention anything clean surface yet claim seem much packaging shocking use surface clean something different missing make effective surface skin question triathlete would appreciate insight thought use indoor pool local gym weather neck wood soon cold outdoor open water swim get pool walk part g…	Question 1: while i'm still not seeing "Clorox" wipes in the store (or wipes for surface cleaning), i'm starting to see other wipes that look similar, but say they are hand wipes, and don't mention anything about for cleaning surfaces - yet the claims seem very much the same (as does the packaging - not shocking). Can these be used for surface cleaning too? Or is there something different about t…	PA	Middle Atlantic	0.017686677	0.038024196	0.01166268	0.11467873	0.012221944	0.021324518	0.052183603	0.02292927	0.011372282	0.11055291	0.01097108	0.233134321	0.096877614	0.011219601	0.01740672	0.015237552	0.007046145	0.02362263	0.048276046	0.011875553	0.008371277	0.04700008	0.019184942	0.021284523	0.015855108
151	9/8/2020	condo live air flow weather get cold wonder building central ac heat know anything mechanic system want know condo dweller high risk get infected air flow throughout build	Condo living and air flow. Now that the weather is getting colder, I wonder about buildings with central AC/heat. I don't know anything about the mechanics of these systems, but wanted to know if condo dwellers are at a higher risk of getting infected if the same air flows throughout the building?	IL	East North Central	0.026437047	0.012376075	0.038780664	0.005109458	0.012202931	0.015129943	0.048004654	0.035132879	0.039562808	0.058763773	0.001904677	0.05676006	0.39247576	0.01476583	0.037794583	0.034186715	0.024586299	0.006079473	0.016269226	0.007488228	0.011515623	0.024855652	0.043552532	0.012407635	0.023857473
152	9/8/2020	wall street journal op ed last week fail experiment lockdown confront someone cite reason social distance etc know anything author research cite	the Wall Street Journal had an OP ed last week (https://www.wsj.com/articles/the-failed-experiment-of-covid-lockdowns-11599000890) on the Failed Experiment of Lockdowns. I've been confronted with someone citing this as reasons not to social distance etc. Do you know anything about this author or the research he cites?	MA	New England	0.008884141	0	0.089278138	0.077038391	0.027168162	0.034148752	0.01087083	0.00382328	0	0.012476718	0.005292653	0.031394057	0.104147996	0.027812504	0.010595081	0.022758063	0.031382675	0.023695625	0.259936188	0	0.031712184	0.131200886	0.023987119	0.01658611	0.015810447
153	9/8/2020	much risk contract covid surface sanitize require school really necessary	How much risk is there in contracting covid from surfaces? Is all the sanitizing required in schools really necessary?	WI	East North Central	0.013296399	0.012465374	0.003801318	0.061082716	0.006893056	0.02592194	0.074422543	0.035367374	0.012316716	0.029912023	0.045319554	0.222978486	0.036688545	2.93E-04	0.029468369	0.003112725	0.056184942	0.148189028	0	0.012097966	0.046323176	0.027734375	0.071872296	0.015753425	0.008504399
154	9/8/2020	son soccer league offering option attend practice play match outside county circumvent county public health order prohibit play risky playing soccer precaution add physically distance wear mask field	My son's soccer league is offering an option to attend practices and play matches outside of our county, to circumvent our county's public health order, which prohibits play. How risky is playing soccer if precautions are added to physically distance and wear masks when off the field?	WI	East North Central	0.050028211	0.01546466	0.002232143	0.385049638	0.00210084	0	0.014931146	0.06199265	0	0	0.0965085	0.027036959	0.016458347	0.035714286	0	0.009079903	0.002274795	0.027470611	0	0.218971528	0.007422969	0	0.005208333	0.005448476	0.016606005
155	9/8/2020	husband covid toe april time think weird case athlete foot week gallon anti fungal cream later tele health doctor tell we covid plausible explanation purple painful toe finger test negative covid time month later test negative covid antibodie news covid toe mean we	My husband (44) and I (37) both had "COVID toes" in April. At the time, we thought we had a weird case of athlete's foot. A few weeks (and a gallon of anti-fungal cream) later, we had tele-health doctors tell us COVID was the most plausible explanation for our purple, painful toes and fingers. We both tested negative for COVID-19 at the time, and about a month later both tested negative for COVID…	WI	East North Central	0.036664811	0.005661516	0.015638558	0.0363306	0.037379593	0.059061012	0.026429582	0.00613525	0.01460887	0.00446558	0.002532825	0.002000216	0.002777998	0.044733496	0.037964654	0.005419526	0.301843112	0.017052809	0.134130916	0.045644429	0.051259219	0.012666748	0.027687793	0.024585563	0.047325323
156	9/8/2020	please keep identify detail carefully confidential question manage pandemic parenting child live two home expect direct answer imagine many similar circumstance skip star part end need read short version case vignette provide context primary custody year old kid divorce biological parent partner early life three involve parent nurse practitioner kid spend time we every weekend father kid savvy ar…	*PLEASE KEEP ALL IDENTIFYING DETAILS CAREFULLY CONFIDENTIAL* ***** Question: how to manage the pandemic while parenting a child who lives in two homes? I do not expect a direct answer, but imagine there are many in a similar circumstance. Skip to starred part at end if you need to read the short version. Case vignette provided for context. ***** I have primary custody of our 13 year old kid, who …	MD	South Atlantic	0.064250172	0.041531007	0.006773608	0.060504275	0.005204462	0.021545258	0.098347113	0.086214903	0.019480913	0.058871353	0.015172284	0.03238246	0.030775372	0.016539193	0.018378568	0.011868045	0.032416431	0.039309225	0.021904357	0.057485657	0.013188583	0.051691226	0.047131109	0.020995638	0.119564212
157	9/8/2020	reiterate safety protocol necessary child ft physical distancing require indoor outdoors even wear mask see lot school photo kid mask distance indoor outdoor feel like one leave community thinking protocol teach kid abide severely restrictive majority follow rigid	Can you reiterate what safety protocols are necessary for children? Is 6 ft physical distancing required both indoors and outdoors, even when wearing masks? I see lots of school photos with kids masked, but not distanced (indoor and outdoor). I feel like I'm one of the few left in my community thinking about these protocols and teaching my kids to abide by them. But it's severely restrictive when…	TX	West South Central	0.040658143	0.040742406	0.024013446	0.29512965	0.012705411	0.007273505	0.015790092	0.067656041	0.003270889	0.012367881	0.053058175	0.019028495	0.022954234	0.008496953	1.63E-04	0.014304102	0.019345056	0.191323097	0.011994769	0.024983572	0.004559953	0.076151224	0.006801865	0.016967674	0.010259912
158	9/8/2020	start see alarm fb post share fema right hold child overnight dub sudden sleepover case disaster include covid link blog disguise news site make claim can not seem find actual reputable source information lead believe either false misconstrue insight information claim	I'm starting to see an alarming FB post being shared that FEMA has the right to hold children overnight (dubbed a "sudden sleepover") in the case of a disaster, including COVID-19. (Here is a link to a blog, disguised as a news site that is making this claim: https://ohiostatehousenews.com/) I cannot seem to find an actual reputable source for this information, which leads me to believe this is e…	OH	East North Central	0.047227693	0.008033755	0.013412444	0.008154868	0.021186711	0.05737192	0.020269434	0.030383493	0.014080042	0.138123194	0.006028752	0.01079702	0.060852522	0.013733711	0.009801902	0.024175801	0.022949521	0.035892461	0.298619329	0.014567519	0.03795212	0.069995542	0.004753064	0.01840707	0.013230109
159	9/8/2020	address study say sturgis sd motorcycle rally superspreader event south dakota government disagree claim small virus count curious know saw lot biker colorado drive colorado heading sturgis come back	Can you address the study that says the Sturgis, SD motorcycle rally was a superspreader event, while the South Dakota government disagrees and claims only very small virus counts? I'm curious to know because I saw a lot of bikers from Colorado or driving through Colorado heading to Sturgis and then coming back.	CO	Mountain	0.048269539	0.012511505	0.017697321	0.007234145	0.003060814	0.033326865	0.110544197	0.017126445	0.059836222	0.037203668	0.027634413	0.011870294	0.022582872	0.013793103	0.002191556	0.030254244	0.01080472	0.155169762	0.207484882	0.003410383	0.00430508	0.032310611	0.025727204	0.084538434	0.02111172
160	9/8/2020	would respond people say need get back old normal new normal new case death today fuss country million	How would you respond to people who say "we need to get back to the old normal not a "�new' normal"� or "only 3000 new cases and 2 deaths today, what is all the fuss about in a country of 60+million?"�	United Kingdom	United Kingdom	0.021224842	0.031162765	0.009676482	0.005768894	0.017373821	0.118152888	0.01223103	0.050155621	0.095569622	0.019280311	0.005188399	0.015455536	0.009002872	0.040631188	0.041796734	0.014830033	0.013270893	0.019438522	0.102917243	0.007423126	0.016361436	0.234378356	0.018189986	0.045762135	0.034757263
161	9/9/2020	basically covid act like trojan horse bring issue find weakness person oh usually xploitz give host issue would fair assessment	So basically covid-19 acts like a trojan horse. With it it brings its own issues. Once it finds some weakness in a person oh, it usually xploitz it and giving the host more issues. Would this be a fair assessment?	CA	Pacific	0.018656845	0.00880102	0.034499478	0.03	0.06878092	0.018188623	0.027075876	0.033929586	0.052154712	0.016963391	0.008464774	0.017507713	0.062384173	0.005315133	0.026014515	0.017773811	0.014138398	0.025203641	0.027059362	0.002483528	0.070054486	0.259401838	0.073419853	0.005661423	0.076066901
162	9/9/2020	would love see guidance office virtual learn ergonomic see lot kid hunch little chromebook	I would love to see some guidance here on office/virtual learning ergonomics. I see a lot of kids hunched over little chromebooks!	WI	East North Central	0.053013269	0.04746532	0.004293972	0.015335228	0.005246166	0.022394869	0.016361112	0.122722532	0.080306699	0.127282041	0.003790151	0.006377433	0.092026536	0.001568951	0.013545539	0.009195989	0.001210654	0.148988627	0.0422626	0.091644281	0	0.077126405	0	0.005862923	0.011978705
163	9/9/2020	live north dalla suburb people back normal life since middle summer lot go church without mask people know kid back school lot play date outing eat restaurant lot home party without mask city people hospitalize leave right north dalla seem one get sick different strain	I live in North Dallas suburbs where most people have been back to normal life since the middle of summer. Lots of going to church without a mask, most people I know have kids back in school, lots of play dates and outings and eating in restaurants and lots of home parties without masks. How is it that other cities had people being hospitalized left and right and here in north Dallas it seems no …	TX	West South Central	0.015457488	0.063964563	0.005453534	0.135239425	0.014744913	0.031099206	0.019064406	0.031859967	0.036609551	0.015218441	0.020667935	0.079710192	0.01460078	0.016202447	0.028395655	0.009780861	0.019163171	0.064153755	0.011649803	0.026108056	0.006231962	0.108546036	0.030987422	0.02056248	0.174527951
164	9/9/2020	several day ago submit question plastic frame go inside mask answer yet see something else ask maybe could answer question efficacy mask see plastic section people see mouth grandchild hearing loss would great teacher could wear allow return school work	Several days ago I submitted a question about those plastic frames to go inside a mask. You have not answered that yet, and I just saw something else to ask about, so maybe you could answer both questions at once. What is the efficacy of the masks with a see-through plastic section so people can see your mouth. My grandchildren have hearing loss and it would be great if their teachers could wear …	WI	East North Central	0.054941272	0.038356151	0.010850275	0.053533287	0.016747826	0.019943363	0.021246093	0.019016396	0.016787348	0.13320711	0.054426247	0.079805303	0.034443603	0.016712302	0.017932734	0.032532405	0.030954806	0.074331322	0.051736715	0.034092087	0.010412474	0.073293368	0.039124353	0.017719842	0.047853319
165	9/9/2020	wear mask safe visit friend home go church meeting	If we wear masks, is it safe to visit friends in their homes or go to church meetings?	WI	East North Central	0.140497503	0.09454266	0	0.24417777	0	7.42E-04	0	0.015712674	0	0.008462104	0.09132201	0.044212853	0.079043467	0.006613757	0.002943341	0	0	0.061421697	0.00919794	0.025195263	0	0.031683461	0	0.006416751	0.137815123
166	9/9/2020	child transmit virus less adult make return school safe adult child	do children transmit the virus less than adults? if so does this make returning to school safer for adults and children?	IL	East North Central	0.01934236	0.092608378	0.009606832	0.021552915	0	0.02862883	0.015658982	0.274701793	0.018146237	0.001957373	0.014690509	0.016004979	0.022841096	0.011132633	0	0.00891692	0.001304915	0.158413884	0.020008699	0	0.001506781	0.033123938	0.156355262	0.046828646	0.026668038
167	9/9/2020	risky overnight stay hotel keep safe possible	How risky is an overnight stay in a hotel? What can I do to keep myself as safe as possible?	WI	East North Central	0.460303419	0.018687531	0	0.123823378	0.021361816	0	0.046875	0.010638298	0.023364486	0	0	0.025370955	0.030329777	0	0	0	0.018024032	0.024158726	0.013276686	0	0	0.032395114	0.031573697	0.016260789	0.103556295
168	9/9/2020	please explain hear anti masker hospital getting pay less certain ask avail every positive covid death death certificate put covid instead say renal failure heart attack thank june	please explain why I am hearing from anti-maskers that hospitals are getting paid (by who is less certain because I have asked by whom to no avail)for each and every positive covid death? And death certificates are putting covid instead of, say renal failure or heart attack. And thank you, June	PA	Middle Atlantic	0.010504202	0.002118008	0.032330838	0.003812199	0.019842529	0.110723113	0.009227223	0.008958609	0.009567296	0.030370723	0.046639696	0.082047952	0.011760782	0.009448798	0.031229126	0.010703413	0.0681609	0.003505146	0.193860334	0.031983996	0.064424759	0.048770814	0.023684613	0.109604494	0.026720439
169	9/9/2020	friend family part bubble friend teacher teach person daughter also attend person school mean can not see long	My friend and her family are part of our "bubble"�. My friend is a teacher and is teaching in person. Her daughters are also attending in person school. Does this mean we cannot see them any longer?	MI	East North Central	0.09345779	0.065481807	0.004100529	0.04008246	0	0.014941339	0.029879738	0.038825949	0.010683761	0.040581829	0.002910053	0.008491677	0.127332941	0.00434182	0.003288406	0	0.033474805	0.201200036	0.03714073	4.75E-04	0.037422115	0.031112268	0.058270103	0.004307662	0.112197352
170	9/10/2020	massachusetts state department education state apart safe distance student desk possible school district allow go back school person say would base decision allow return low case number year old veteran teacher concern may require spend five minute period per weekday indoor front high school student small classroom mask require student buss school many town two surround county building build orig…	In Massachusetts, the state department of education has stated that 3' apart is a safe distance for students desks, if 6' is not possible, if and when their school district allows them to go back to school in person. They say they would base that decision to allow their return on lower case numbers. I'm a 60 year old veteran teacher and am concerned that I may be required to spend five, 30 minute…	MA	New England	0.033450638	0.02061518	0.010934683	0.070006267	0.008555505	0.037564252	0.078141687	0.053153368	0.024088713	0.014991757	0.014037792	0.024292621	0.124168575	0.006043846	0.003629187	0.008869594	0.011339729	0.273876964	0.013573502	0.050126734	0.01105794	0.019388362	0.009390776	0.033977903	0.044724424
171	9/10/2020	love post share often please consider remove ableist term craziness facebook post announce launch website know would never use racist sexist slur thank work	I love your posts and share them often. Please consider removing the ableist term "craziness"� from your Facebook post announcing the launch of your website. I know you would never use a racist or sexist slur. Once again, thank you for your work	OH	East North Central	0.022919605	0.014575066	0.011031331	0.004749498	0.031666343	0.011771213	0.032248626	0.003425741	0.002296249	0.439356876	0.011788593	0.039863084	0.026428666	0.002830263	0.02489103	0.025548093	0.008897079	0.046885439	0.071894939	0.020027994	0.051945357	0.016057695	0.01649882	0.047871667	0.014530732
172	9/10/2020	please comment aerosol thought indoor someone outside household wear mask make acceptable level safety high risk person involve activity like ride car spending day together mix indoor outdoor time easy answer avoid interaction pandemic go people throw towel family strange one still follow protocol get pressure family friend loosen	Please comment on aerosols and your thoughts of being indoors with someone outside your household. Does wearing a mask make it to an acceptable level of safety? (High risk person involved) activities like riding in a car, spending all day together with a mix of indoor/outdoor time. The easy answer is to avoid that interaction but as the pandemic goes on, more people have thrown in the towel. Now …	TX	West South Central	0.144793981	0.091573072	0.008948177	0.124536435	0.006135023	0.018772395	0.058582517	0.023486596	4.63E-04	0.050957385	0.054391795	0.040460848	0.060493758	0.024268658	0.029034246	0.02969497	0.030655215	0.020031949	0.048243202	0.011139669	0.006435316	0.037931131	0.032326925	0.01796145	0.02868184
173	9/10/2020	safe work office private office able spend minimal time share space airflow office concern question hotel fact room part large building risk airflow perspective able spend little time share lobby elevator etc	Is it safe to work from my office, if I have a private office and am able to spend minimal time in shared spaces? Or is airflow between the offices a concern? (I have this same question about hotels - is the fact that the room is part of a larger building a risk from an airflow perspective, if I'm able to spend little or no time in shared lobbies/elevators/etc.?)	CA	Pacific	0.098084924	0.013104153	0.002424569	0.046383945	0.008030632	0.028451308	0.03630307	0.026668278	0.015652217	0.098433238	0.004427993	0.016680068	0.360694792	0.005871775	0.029577234	0.003504224	0.007236759	0.026683956	0.032019878	0.020725144	0.012415509	0.027817593	0.012836201	0.023526623	0.042445918
174	9/10/2020	curious thought accurate case hospitalization truly encourage case result hospitalization e concern covid whether result hospitalization	I am just curious what your thoughts are on this tweet...https://twitter.com/andrewbostom/status/1303401597221957640 1)Is it accurate that all of these cases have had 0 hospitalizations? 2)If so, is it truly encouraging that all of these cases are not resulting in hospitalizations (i.e. Are there are other concerns about Covid than just whether or not they result in a hospitalization?)	IA	West North Central	0	0	0.002375824	0.005565068	0.016692953	0.232470927	0.039038834	0.008928571	0.027979915	0.04456759	0.050395607	9.54E-04	0	0	0.010421946	0.057560209	0.14407928	0.028777962	0.070747906	0.017257408	0.132465905	0	0.032911696	0.014308199	0
175	9/10/2020	please review flu shot old people	Please review flu shots for older people	CA	Pacific	0	0.040901503	0.015506493	0.024885421	0.00375626	0.026126878	0	0.131513648	0.002643294	0.046816479	0.001089325	0	0	0.150823828	0.205509475	0.066666667	0	0	0.170411985	0	0.004034502	0.037979967	0.035893155	0	0.03544112
176	9/10/2020	many people evacuate displace oregon washington california right people feel family friend home safety fire devastation move other stay safe isolate different part home period time wear mask day get test isolate negative result ok thereafter go mask free	So many people are being evacuated and displaced in Oregon, Washington, and California right now. As people feel to family and friends' homes for safety from the fires and devastation, how do they move in with others and stay safe? Do they isolate in a different part of the home for a period of time, do they wear masks for 14 days, get a test and isolate until a negative result then it's OK there…	WA	Pacific	0.07814999	0.052490208	0.004915874	0.084286721	0.013270172	0.006052383	0.013558707	0.018245615	0.003024874	0.071615377	0.031126897	0.009902379	0.050153683	0.016903998	0.016845062	0.023342247	0.133467801	0.017508564	0.01176893	0.027093594	0.003196574	0.095221333	0.022258586	0.060456038	0.135144394
177	9/11/2020	person covid safe interact hear virus may linger system people recover covid still able pass virus other even immunity period	Once a person has covid-19, when is it safe to interact again? I have heard the virus may linger in their system. Can people who have recovered from covid-19 still able to pass the virus to others even if they have immunity for some period?	NC	South Atlantic	0.036350549	0.066511973	0.068647453	0.080918331	0.057219233	0.017848469	0.017241532	0.021186566	0.024352334	0.006451613	0.005648906	0.018612422	0.03569468	0.007292641	0.034193995	0.016496772	0.064664478	0.019011304	0.024208259	0.00539809	0.063832625	0.028656142	0.252380378	0.01570732	0.011473934
178	9/11/2020	related previous question college student covid recover september trust month immunity mean safe gather relative thanksgive personal immunity mean also infect other like grandparent	(Related to my previous question) If my college student has had covid-19 and recovered from it in September, can I trust his 3 month immunity to mean he is safe to gather with relatives for Thanksgiving? Does his personal immunity mean he can also not infect others like his grandparents?	NC	South Atlantic	0.154982052	0.049567352	0.01696589	0.029620754	0.007372267	0.031605747	0.024288075	0.008014994	0.033863204	0.029027196	0.00423172	0.008527236	0.003482776	0.012210376	0.028354835	0.00316443	0.042753232	0.081355213	0.053715267	0.025611273	0.049240845	0.030163463	0.194738797	0.060627543	0.016515461
179	9/11/2020	question comment correction dr malia jones university wisconsin madison university madison thank work	not a question, but a comment/correction: Dr. Malia Jones is at the University of Wisconsin-Madison, there is no "University of Madison" - Thanks for your work!			0	0	0.021145657	0	0.004846292	0.043956044	0.014346378	0.00267838	0.061931537	0.261105468	0.008952255	0.00246411	0.015795516	0.003535462	0.006581654	0.001607028	0.00246411	0.087979494	0.305349274	0.087035809	0.002571245	0.00596817	0.007824307	0.026189974	0.025671836
180	9/11/2020	tell see less hospitalization death compare march may test therefore control spread run future risk hotspot become like ny spring	Tell me more about why we are seeing less hospitalizations & deaths compared to March-May? Is it because we are testing more therefore controlling the spread? Do we run the future risk of hotspots becoming like NY was in the spring?	IL	East North Central	0.01948956	0.014161005	0.013904476	0.014912281	0.018661757	0.195184279	0.088300057	0.017050299	0.032949738	0.003881988	0.003840232	0.002938978	0.036766411	0.014763992	0.037574085	0.02894822	0.066197384	0.009211069	0.036032077	0.05268595	0.057187555	0.04468995	0.082066406	0.080651036	0.027951217
181	9/11/2020	end game get vaccine end live circumstance indefinitely struggle see way	What is the end game here? If we don't get a vaccine, when does this end? We can't live in these circumstances indefinitely but I'm struggling to see the way out.	MA	New England	0.083617751	0.01393313	0.00935399	0.054545455	0.018324517	0.013410503	0.020767596	0.017142379	3.65E-05	0.049393275	0.014705882	0.00294109	0.013185288	0.036081246	0.11695661	0.052449378	0.019936204	0.037777778	0.028318442	0.014865489	0.007720925	0.079298497	0.006622993	0.069023569	0.219591473
182	9/12/2020	think try safe thanksgive elderly law would indoor could strict quarantine two week thanksgive young kid person school small cohort mask etc would keep school start thursday two week thanksgive adequate got test would ideal point test bad idea pennsylvania	We're thinking about trying to do a safe Thanksgiving with my very elderly in-laws. It would have to be indoors. We could do a strict quarantine for two weeks before Thanksgiving. Our youngest kid is doing in-person school (small cohorts, masks, etc). Would keeping him out of school starting the Thursday two weeks before Thanksgiving be adequate? If we did that, and got tested, what would be the …	PA	Middle Atlantic	0.180176009	0.026843396	0.004733221	0.076558087	0.020045013	0.014841668	0.034912588	0.074230288	0.00125	0.030105491	0.049277892	0.011957165	0.030023702	0.073545338	0.007399829	0.025046964	0.119080774	0.07839174	0.016328391	3.32E-05	0.008353808	0.036760033	0.023472664	0.023035411	0.033597284
183	9/12/2020	young daughter stick san francisco smoke ash toddler two able wear mask would safe take amtrak stay we denver hvac system train conductor really make sure folk wear mask research train travel	My youngest daughter is stuck in the San Francisco smoke and ash with her toddler (under two and not able to wear a mask)...would it be safe to take the Amtrak to stay with us in Denver? How is the HVAC system on those trains? Do the conductors really make sure folks wear their masks? Any research on train travel?	CO	Mountain	0.188910795	0.01341233	0.031158768	0.081106314	0.01075361	0.017947762	0.020893164	0.08383943	0.002447289	0.015333266	0.063462345	0.01089605	0.136828385	0.038206026	0.01417368	0.017567104	4.49E-04	0.014873692	0.04232585	0.00321844	0.013076573	0.060442915	0.020497312	0.035969445	0.062210889
184	9/12/2020	family member science background convince necessary wear mask long one outside risky different outdoor activity like hike crowded trail visit popular place like national park wait line backyard bbqs restaurant patio thank	A family member with a science background is convinced that it is not necessary to wear a mask, as long as one is outside. How risky are different outdoor activities like hiking on a crowded trail, visiting a popular place (like a national park), waiting in line, backyard bbqs, and restaurant patios? Thanks!	CA	Pacific	0.12043186	0.062235173	9.58E-04	0.247860301	0.003204342	0.012958276	0.076865302	0.019804855	0.00397708	0.031028812	0.036405614	0.071666586	0.060769812	0.023801138	0.007716049	0.011893005	0.012928737	0.010918858	0.093779482	0.004166667	0.021893249	0.049055142	5.31E-04	0.008696684	0.006454093
185	9/12/2020	brother early get neck surgery next month share condo bedroom sister cashier local hardware store concerned sister extend time interact public boyfriend also work spend lot time brother read science base information concern covid concern valid already deal secondary exposure couple month ago quarantine day impend surgery raise concern exposure thank much science base approach would helpful believ…	My brother (early 50s) will be getting neck surgery next month, he shares his condo, 2 bedroom, with my sister who is a cashier at a local hardware store. He's very concerned that my sister has extended time interacting with the public. Her boyfriend also works there, she spends a lot of time with him. My brother doesn't read science based information concerning Covid. Is his concern valid? He's …	MO	West North Central	0.140623622	0.010684682	0.01284598	0.011739087	0.014619551	0.011921803	0.037292155	0.013884631	0.041830857	0.139371755	0.014503667	0.037889234	0.036831162	0.024011164	0.03049477	0.00650569	0.058828187	0.024215518	0.043923896	0.04236863	0.033579582	0.072163851	0.008040544	0.073928712	0.057901269
186	9/13/2020	see surge new diagnosis covid college campus impact hospitalization mortality rate market	We have seen the surge in new diagnoses of COVID-19 on college campuses. What has been the impact on hospitalization and mortality rates in those markets?	WI	East North Central	0.065844714	0.014769714	0.009578021	0	0.005744214	0.223809541	0.019131231	0.002846791	0.215637027	0.006469979	0	0	0	0	0.014413527	0.006328861	0.098397003	0.111111111	0.020705447	0.060774357	0.081193814	0.012292961	0.012755533	0	0.018196155
187	9/13/2020	wonder could true less viral load wear mask less severe immunity thank	I am wondering if this could be true-- less viral load if wearing a mask= less severe and immunity https://www.telegraph.co.uk/global-health/science-and-disease/face-masks-could-giving-people-covid-19-immunity-researchers/?fbclid=IwAR2Mwf1L7U4kvoQ6FCDfYIkwSFDGbrZXq6HvZ2HXtVb-phMHbPCkrlHAQog Thank you!!	WI	East North Central	0.012702456	0.011367508	0.014859999	0.090699867	0.036787155	0.078387585	0.029097571	0.022238595	0.034929116	0.075959231	0.076621538	0.006175931	0.011681427	0.024355994	0	0.015619487	0.011543797	0.003646201	0.057821295	0	0.063002049	0.039594843	0.26889273	0.007156893	0.006858731
188	9/14/2020	son school district full time person right despite live rd bad county country middle schooler cohort small pod student positive case middle school far school student pod positive student quarantine one else share classroom positive student student great foot apart tell cdc look like school follow health department cdcs guidance curious rationale guidance seem like foot distance enough everyone si…	My son's school district is all full time in-person right now (despite living in the 3rd worst county in the country). They have middle schoolers in cohorts and then in smaller "pods" of 4 students. We have had about 4 positive cases in the middle school so far. The school is having the students in the pods with the positive student quarantine but no one else who has shared the classrooms with a …	IA	West North Central	0.057097068	0.031343282	0.003488958	0.075814215	0.009975674	0.03342846	0.043020566	0.032733001	0.017603746	0.022506488	0.020403245	0.007470252	0.025441596	0.015349639	0.011960147	0.017110716	0.066957495	0.29226558	0.026024183	0.074282307	0.010073517	0.043259037	0.018899886	0.022036408	0.021454536
189	9/14/2020	cycle road bike okay small group without mask run partner know mask would make safe wonder risk level one wear mask activity thank	Is cycling/road biking okay to do in small groups (3-4) without masks? What about running with a partner? I know masks would make it safer but I am wondering about the risk level if one does not wear a mask for these activities. Thank you!	WI	East North Central	0.086221711	0.04507892	0.015045534	0.203272139	0.056058488	0.027989682	0.094459621	0.037999934	0.005956806	0.056230378	0.081538678	0.019131814	0.055211196	0.012956972	0.002572989	0.024425103	0.004852386	0.014287197	0.018474235	0.007533362	0.007834511	0.034862707	0.011572748	0.050344496	0.026088393
190	9/14/2020	smoke last day difficulty breathing occur covid symptom also symptom arise expose smoke wonder could post something discern whether someone suffer smoke exposure difficulty get test covid	With all the smoke the last few days I've been having difficulty breathing. It occurs to me that some of the COVID symptoms are also symptoms that arise when you've been exposed to smoke. I'm wondering if you could post something about how to discern whether someone is suffering from smoke exposure difficulties or should get tested for COVID.	Canada	Canada	0.012106229	0.005534059	0.008059927	6.39E-04	0.025477746	0.018775365	0.025231052	0.005327242	0.03583486	0.037300248	0.003696102	0.006945382	0.240097102	0.01893202	0.026396418	0.049091252	0.176768931	0.006614158	0.049268796	0.004102044	0.127216786	0.010938384	0.063479072	0.02249337	0.019674885
191	9/15/2020	concerned quality covid vaccine friend say medication approve fda effective placebo pain medication placebo high stage clinical trial know placebo effectiveness rate covid vaccine test stage clinical trial info publish fda easy read layman term approximate minimum percent effective rate medication vaccine must high placebo	I'm concerned about the quality of the covid vaccines. My friend said that for medications to be approved by the FDA they only have to be about 5% more effective than placebo. And some pain medications have placebo as high as 30% from the stage 3 clinical trials. How will we know what the placebo and the effectiveness % rate is for Covid vaccines being tested in stage 3 clinical trials? Will that…	CA	Pacific	0.0037841	0.007274863	0.084830622	0.00397351	0.050459559	0.070957977	0.026416248	0.022860953	0.011339738	0.035619697	0.011173476	0.00558425	0.017638975	0.029082557	0.029980027	0.351378615	0.032154087	0.007464428	0.073487269	0.022505941	0.053127043	0.009284955	0.026983554	0.003739053	0.008898504
192	9/15/2020	really false positive covid test possible test pick thing	Are there really false positives from Covid tests? If so, how is it possible for a test to pick up some thing that is not there?	TX	West South Central	0.024922118	5.19E-04	0.00522169	0.031815551	0.024273697	0.011206848	0.019840129	0.008246528	0.018172378	0	0	0.049481668	0.009345794	0	0.050821701	0.003458583	0.47296572	0.025515572	0.061111111	0.011161311	0.025004224	0.094210655	0.032064491	0.00623053	0.014410489
193	9/15/2020	hello enjoy follow post since start live purple state school open half kid elementary school attend person mask etc half include mine online learning question pta schedule school fundraiser indoor roller skate rink roller rink website say general operating capacity require mask everyone time except rink exercise eat information capacity limit fundraiser kid go comfortable circumstance variety rea…	Hello, I've enjoyed following your posts since all of this started. I live in a "purple"� state in which schools have opened and about half of the kids are our elementary school are attending in person (with masks, etc), and about half (including mine) are doing online learning. Question"�the PTA has scheduled a school fundraiser at an indoor roller skating rink. The roller rink website says that…	FL	South Atlantic	0.027495972	0.039667831	0.008924357	0.083309145	0.012637787	0.016772979	0.065032975	0.037874409	0.030966945	0.113121068	0.019070881	0.031159067	0.047605202	0.018485822	0.004695883	0.018036336	0.017138281	0.221357407	0.04141637	0.012370345	0.019676884	0.035682495	0.013041557	0.034431057	0.030028945
194	9/15/2020	long think take ab make bench bedside effective test therapy preventative measure	How long do you think it will take for Ab8 to make it from the bench to the bedside? (be an effective, tested therapy or preventative measure)	CA	Pacific	0.022019717	0	0.072968922	0.014291639	0.018535826	0	0.224148209	0.008104738	0.005617978	0.017795921	0.030356696	0.023980036	0.041385455	0.032625049	0.003426791	0.033758393	0.0917041	0.013127568	0.027277301	0	0.05801252	0.247998009	0.005403159	0.007461972	0
195	9/15/2020	live nj half hour nyc obviously big hot spot early pandemic area people seem think outdoors fair game everything many outdoor party relatively large get together small scale family friend close back yard hear many boardwalk beach jam pack summer say spike come yet protective seem like outdoors worry thing like prevent daughter outdoor playdate thing see go lack obvious spike constantly wonder go …	I live in NJ about a half hour from NYC. We were obviously a big hot spot early in the pandemic. In my area... People seem to think of outdoors as fair game for everything. Many outdoor parties and other relatively large get togethers. And small scale... Families and friends up and close in each other's back yards. I hear many boardwalks by the beach are jam packed. All summer I've been saying th…	NJ	Middle Atlantic	0.058912202	0.033831041	0.033714243	0.156702982	0.012018887	0.028633292	0.036721521	0.02558048	0.028076808	0.025934797	0.005094064	0.026377619	0.034990643	0.013961119	0.018655366	0.005524272	0.007903442	0.021272894	0.021000893	0.020499395	0.017826519	0.176112565	0.041329128	0.039683938	0.109641889
196	9/16/2020	think possibility mask wear contribute covid immunity wishful thinking	What do you think of the possibility of mask wearing contributing to covid immunity? Is this just wishful thinking? https://www.telegraph.co.uk/global-health/science-and-disease/face-masks-could-giving-people-covid-19-immunity-researchers	MN	West North Central	0.127710668	0.009409551	0.0206325	0.12246057	0.007658951	0.013570914	0.07384317	0.043903244	0.102588384	0.02133555	0.114525478	0	0	0.00281294	0.018527904	0.002590528	0.019841465	0.010403302	0.011914658	0.069597233	0.025004224	0.017179274	0.152669161	0.011820331	0
197	9/16/2020	curious thing firstly aerosol droplet suspend air walk cloud persay likelihood attach clothe hair skin etc aerosol pose threat disperse move internal air fan spending day retail environment wonder showering change clothe appropriate contaminate consider afterwards negative test one person count test multiple time ultimately decrease denominator percent positive thus inflate percentage	I'm curious about a few things.. Firstly, if aerosols (not droplets) are suspended in the air, or if you walk through a cloud persay, what is the likelihood that they will attach to your clothes/hair/skin, etc? Do aerosols pose a threat if they are dispersed by moving internal air (such as a fan)? Spending all day in a retail environment has me wondering if showering/changing my clothes is approp…	WI	East North Central	0.028038872	0.016546164	0.007704783	0.026622283	0.011176503	0.066175353	0.137199379	0.007140253	0.006651036	0.021208673	0.029974467	0.175597076	0.197681744	0.007214914	0.015887107	0.00920751	0.099143077	0.020205592	0.021976787	0.013696379	0.006868132	0.024218805	0.015247041	0.017857809	0.016760261
198	9/16/2020	short version possible people previously covid therefore least limited short term immunity transmit virus other info spouse novel coronavirus early mid august test positive mild case seem recover test negative nasal swab time negative blood test antibody test couple week later assume therefore never contract virus know least limit immunity least month possible though carry virus back experience r…	Short version: Is it possible for people who have previously had COVID-19 and therefore have at least limited, short-term immunity, to transmit the virus to others? More info: My spouse had the novel coronavirus in early-mid August (he tested positive). He had a mild case and seems to have recovered. I tested negative with a nasal swab at the time and negative with a blood test/antibody test a co…	IN	East North Central	0.016617559	0.009998074	0.036737209	0.019969373	0.027685969	0.016788323	0.051283022	0.011726982	0.04544615	0.026002048	0.004377442	0.007159416	0.029198494	0.023481201	0.015691626	0.009195305	0.167884679	0.074748831	0.005671378	0.006723907	0.058783842	0.032851215	0.177549335	0.048553601	0.075875017
199	9/16/2020	think recommendation eat wedding buffet plate server good go hungry wedding particular buffet plexiglass shield guest line food guest wear mask server thank	What are your thought/recommendations on eating at a wedding buffet which is plated by server? Or is it best to go hungry until after the wedding? This particular buffet will not have plexiglass shield between guests in line and food. Guests will be wearing masks as will servers. Thank you!!	KY	East South Central	0.18042394	0.018695711	0.001332203	0.063595189	0.006392844	0	0.028879365	0.032527049	0.002107769	0.042969245	0.105768684	0.359492371	0.05555022	0.004586296	0.002856236	9.08E-04	0.005740584	0.004070857	0.023890698	0.007291174	0.016829383	0.01278562	0.003098829	0.002422187	0.017785226
200	9/16/2020	son tell follow example sweden never really shut require everyone wear mask rely herd immunity one safe country world follow example example denmark lock high risk	My son tells me that we should follow the example of Sweden. They never really shut down or required everyone to wear masks. They relied on herd immunity and they are now one of the safest countries in the world. Should we be following their example or the example from Denmark where they did lock down but are now high risk.	MA	New England	0.022058404	0.06258333	0.005679974	0.133004792	0.037772656	0.147159344	0.105277413	0.032575221	0.012689691	0.016843886	0.043840323	0.02055043	0.006885508	0.012720783	0.048975819	0.020606963	0.021950817	0.025473325	0.013627796	0.03021492	0.0012785	0.025570493	0.088145507	0.040655793	0.023858313
201	9/16/2020	still wait hour open mail wash grocery amazon package still remove food takeout container transfer plate seem like lot information say need prolonged minute contact infect person become infected mean need worry share contact surface	Should I still be waiting 24 hours to open mail? Should I wash down my groceries and Amazon packages? Should I still remove food from takeout containers and transfer it to plates? It seems like a lot of the information now says that you need prolonged (15 minutes) of contact with an infected person to become infected, so does that mean I don't need to worry about shared contact surfaces?	FL	South Atlantic	0.023056821	0.033554632	0	0.013573232	0.010987848	0.015083676	0.017963692	0.007147718	0.028296411	0.027834284	0.037333318	0.352084489	0.07308556	0.02657356	0.016137869	0.010433405	0.050454114	0.022467858	0.038060052	0.007335907	0.01781842	0.044677637	0.108134543	0.005981824	0.011923129
202	9/16/2020	give vaccine probably still long way general public realistic timeline life might look normal going adjust new normal	Given that the vaccine is probably still a long way off for the general public, what is a realistic timeline for when life might look more normal again? Or are we just going to have to adjust to a new normal?	WI	East North Central	0.011485686	0.032724288	0.010241875	0.040938166	0.034123691	0.019452295	0.047967729	8.82E-04	0.044061168	0.042666715	0.031177325	0.035528731	0.015776391	0.019522594	0.014264184	0.137292224	0.014996499	0.006858711	0.025869336	0.039751552	0.049728007	0.212475593	0.03699978	0.065122738	0.010092888
203	9/16/2020	national preparedness month recommendation would make create covid preparedness kit individual prepare quarantine day	As we are in National Preparedness Month, what recommendations would you make to create a "COVID-19" preparedness kit? How can individuals prepare to quarantine for 14 days?	MD	South Atlantic	0.052524513	0.180832763	0.032406024	0	0.004923612	0.008525624	0.083735843	0.014371644	0	0.019743213	0.042189006	0.061463626	0.015863606	0.024376534	0.023994769	0.015690484	0.175509863	0.013126603	0.107480353	0.0067225	0.026970028	0.032866257	0.020013217	0.024040087	0.012629834
204	9/16/2020	comment bradykinin hypothesis change think treatment risk avid early fan listening podcast know medicine epidemiology helpful update cytokine storm theory explain covid toe etc	Can you comment on the Bradykinins hypothesis and how this changes our thinking for treatment, who is most at risk, and more? (Avid early fan, listening to podcasts) (Know this is medicine not epidemiology but helpful to update cytokine storm theory and explain covid toes etc) https://www.medpagetoday.com/infectiousdisease/covid19/88560	CA	Pacific	0.012768639	0.018367925	0.144804537	0.019352755	0.002872107	0.013504033	0.071482297	0.010227346	0.006944444	0.052264659	9.35E-04	0.009365251	0.05461651	0.012121212	0.036955648	0.047720643	0.009982132	0.012798714	0.349891696	0.009906294	0.020049191	0.026769581	0.02072556	0.033254908	0.002318757
205	9/16/2020	dear pandemic know take day test positive expose coronavirus question soon expose one become infectious contagious people e shed virus matter hour day thank	Dear Pandemic, I know that it takes from 4 to 14 days to test positive once exposed to the coronavirus. My question is, how soon after being exposed can one become infectious or contagious to other people, I.e. shedding virus? Is it a matter of hours? Days? Thank you!	MA	New England	0.040179292	0.021131277	0.013403136	0.008361123	0.02768248	0.008808534	0.019643218	0.010967838	0.094046002	0.082605489	0.003225382	0.014841165	0.033389875	0.034029796	0.018322872	0.017969777	0.210434077	0.005628707	0.00613607	0.01192543	0.020506516	0.066081255	0.130189903	0.028812534	0.030011588
206	9/16/2020	send link ivor cumme video viral issue crucial update claim pandemic essentially responsible relatively additional death hard time believe claim present data chart statistic hard fact speak claim	I was sent a link to Ivor Cumming's video "Viral Issue Crucial Update" in which he claims the pandemic is essentially over and that it's responsible for relatively few "additional" deaths. I have a hard time believing his claims! He presents his data/charts/statistics as hard facts... Can you speak to his claims?	FL	South Atlantic	0.019169339	8.71E-04	0.006581494	0.003328045	0.041697242	0.078464635	0.059169965	0.020917108	0.008241758	0.066459524	0.003571429	0.012845996	0.044287673	0.002011214	0.012319879	0.012966662	0.003473915	0.050043137	0.339314884	0.0073906	0.02122945	0.085047063	0.053159207	0.039275762	0.008162939
207	9/17/2020	dear pandemic risk number pan regard number school attendance day per week take one school few variable build filtration people mask clean protocol student time likely contract session day week v day week school time likely outbreak thank dawn bakst	Dear Pandemic- How do the risk numbers pan out regarding number of school attendance days per week? Take one school, so fewer variables - same building, same filtration, same people, same masking and cleaning protocols. Are the students 2.5 times as likely to contract if they are in session 5 days/week v. 2 days/week? Is the school 2.5 times as likely to have an outbreak? Thanks! Dawn Bakst	MN	West North Central	0.032153361	0.013162865	0.01500995	0.033077918	0.006228644	0.098957617	0.042846776	0.013475729	0.0096525	0.040413287	0.044919233	0.033533292	0.02689724	0.052057595	0.013221257	0.012246027	0.075275075	0.201214671	0.03256304	0.028281272	0.036867814	0.023396651	0.033961465	0.014808037	0.040778686
208	9/17/2020	percentage case occur individual small group close contact vs large group setting	What percentage of cases occur through individual or small group close contact vs. larger group settings?	WI	East North Central	0.014981273	0.023858604	0	0.087393044	0.002998737	0.210123051	0.022776658	0.061558079	0.039132116	0.040769462	0.04512095	0.010135135	0.090006497	0	0	0.037486901	0.076616822	0.060319454	3.87E-04	0.06968743	0.063638257	0	0.025273662	0.00384828	0.013888889
209	9/18/2020	please give info	Can you please give me info about this article?https://pubmed.ncbi.nlm.nih.gov/16115318/	United States	New England	0	0	0.075013725	0.035580524	0	0.050870147	0.042838019	0	0	0.368632959	0.030789826	0	0.014725569	0.02811245	0.024096386	0.046854083	0.0125	0	0.174157303	0	0	0.049531459	0	0	0.04629755
210	9/19/2020	comment	Any comment on this: https://www.bostonherald.com/2020/09/17/vitamin-d-can-help-reduce-coronavirus-risk-by-54-boston-university-doctor/?fbclid=IwAR2MV10eD_4-c_hx1cEWPCfJDVwKka9UcGvZYyYsR01-CiIiWOfs_QHY5GA	MA	New England	0	0	0	0	0	0	0	0	0	0.423076923	0	0	0	0	0	0	0	0	0.576923077	0	0	0	0	0	0
211	9/19/2020	research regard build aerosol indoor covid transmission risk employer philadelphia change guidance regard wear face mask knowledge city update guidance presently state work cubicle space wall go head ceiling need wear mask desk stagger work station close space share least one coworker time case insist everyone wear face mask desk direct research literature concerned exposure hour work day	After the research regarding build up of aerosols indoors and COVID-19 transmission risk, my employer in Philadelphia has not changed it's guidance regarding wearing face masks, nor to my knowledge has the city updated it's guidance. Presently they are stating if you work in a cubicle space where the walls go over your head (but not to the ceiling) you do not need to wear a mask while at your des…	PA	Middle Atlantic	0.018746035	0.048530431	0.017805839	0.093811946	0.018429837	0.020647727	0.041272722	0.009261719	0.015160796	0.032980801	0.100804737	0.035700982	0.192881334	0.017462425	0.006347091	0.01775238	0.033571557	0.033661999	0.033214998	0.091931065	0.03188316	0.031000935	0.008803894	0.020018298	0.028317291
212	9/19/2020	go repairman home soon hour plan wear mask entire time sanitize surface touch leave however good practice follow particularly regard air circulation long take fully circulate air approximately sq ft home e safe take mask leave	We are going to have a repairman in our home soon for about 3-4 hours. We plan to wear masks the entire time he is here, and sanitize all surfaces he touches after he leaves. However, what best practices should we follow, particularly regarding air circulation? And how long does it take to fully circulate air out of an approximately 1,400-1,500 sq. ft. home, i.e. when will it be safe to take our …	NJ	Middle Atlantic	0.065440023	0.042233859	0.009889599	0.163287586	0.013102929	0.011151521	0.021119393	0.032157415	0.019269221	0.033711434	0.041997176	0.141801406	0.08644045	0.023773172	0.012506997	0.012452424	0.010379912	0.051205414	0.008173074	0.02855661	0.024604378	0.018429615	9.18E-04	0.04993412	0.049686122
213	9/19/2020	many day potential exposure would wait test certain positive virus	How many days after a potential exposure would you have to wait to be tested to be certain you were not positive for the virus?	TX	West South Central	0.07267	0.001415073	0.028503587	0	9.04E-04	0.018514732	0.088894572	0.004739884	0.019960861	0.031826381	0.037369262	0.006066536	0.041264972	0.052305726	0.024691358	0.0422587	0.342931314	0.013635791	0.00416185	0.011746988	0.04222299	0.03313253	0.055968689	0.008208092	0.016606498
214	9/19/2020	take martial art safe start spar worried aerosol crowd tournament spar might go hour although match might last minute	We take martial arts - is it safe to start sparring again? I'm worried about the aerosols. How about crowded tournaments, where sparring might go on for hours, although each match might only last 5 minutes?	OK	West South Central	0.045067816	0.045746447	0.005756563	0.041706388	0.055952618	0.005540166	0.012465374	0.053105714	0.018542921	0.014650027	2.69E-04	0.042377547	0.304071091	0.148848091	0.007176821	0.03461621	0.008354219	0.011006082	2.58E-04	0.007901527	0.018092195	0.02820371	0.013022246	0.037938801	0.0393309
215	9/20/2020	could speak issue elderberry syrup covid enter season typically give family flu prevention read aggravate covid symptom recommendation information issue	Could you speak to the issue of Elderberry Syrup and COVID? We're entering the season where I typically give it to my family as a flu prevention, but I've read that it can aggravate some COVID symptoms. Do you have any recommendations or information on this issue?	NC	South Atlantic	0.044118958	0.023633013	0.072280918	0.0125	0.035141793	0.03531311	0.055428228	0.026919296	0.008457447	0.031740349	0.02745736	0.074242424	0.067436108	0.004216867	0.107078159	0.018704751	0.058634945	0	0.067577118	0.004967055	0.123576134	0.034546836	0.029840562	0.02817652	0.008012048
216	9/20/2020	everyone house get covid recover one person still symptomatic quarantine practice follow	If everyone in a house gets Covid and all recover but one person who is still symptomatic, what quarantine practices should they follow?	DC	South Atlantic	0.098471757	0.043350481	0.003167765	0.07706467	0.011046241	0.009721618	0.055434395	0.006967005	0.016025641	0.008784206	0.011315798	0.030395354	0.03356683	0.03640133	0.045496013	0.013809603	0.152293515	0.016794218	9.22E-04	0.062426651	0.033269654	0.038774515	0.1552167	0.007829978	0.031454525
217	9/20/2020	family already lock due covid practice extreme social distancing really value get seasonal flu vaccine covid practice also keep we safe exposure flu	If our family is already locked down due to COVID-19, practicing extreme social distancing, is there really any value to getting the seasonal flu vaccine? Our COVID practices should also keep us safe from exposure to the flu.	CA	Pacific	0.066069833	0.012622562	0.018168147	0.142967271	0.032873804	0.052249147	0.033957748	0.022879411	0.037877464	0.013353313	0.002845776	0.037511196	0.010924922	0.027138762	0.188762133	0.022737018	0.051485095	0.027965586	0.01216811	0.042276781	0.026677288	0.046532042	0.022536249	0.008534999	0.038885342
218	9/20/2020	know covid spread aerosol mask protective enough room extend time min hour someone else could recently without mask think private doctor room patient could wait long time take mask wait acupuncture office small hair salon etc	If we now know that covid can be spread through aerosols - is a mask protective enough to be in a room for an extended time (30 min - 1 hour) where someone else could have recently been without a mask? (Think a private doctor room where a patient could have waited for a long time and took the mask off during the wait, acupuncture office, small hair salon, etc)	TX	West South Central	0.069495114	0.017565633	0.028343721	0.06695541	0.014722609	0.016472491	0.036851686	0.017731303	0.009843479	0.019376132	0.048571405	0.064347103	0.188455919	0.040141711	0.03313779	0.018427452	0.044326753	0.025768972	0.050865201	0.014624349	0.039977753	0.032164277	0.063785501	0.008148037	0.029900199
219	9/20/2020	see college son next weekend first time almost month meet outdoor location wear mask way safely hug hello goodbye	I will be seeing my college son next weekend for the first time in almost 2 months. We are meeting in an outdoor location and will be wearing masks. Is there a way for me to safely hug him hello and/or goodbye?	SC	South Atlantic	0.19099004	0.041120111	0	0.112187126	0.001345216	0.009358871	0.04458473	0.061268485	0	0.057844047	0.052599689	0.008123145	0.045094059	0.059111378	0.020845853	0	0.024581094	0.048756724	0.022923959	0.007245504	0	0.02465312	0	0.059588538	0.107778309
220	9/20/2020	test positive covid th day ago fever light respiratory symptom last day italy must test negative twice allow end isolation still isolate bedroom keep precaution protect housemate question really consider still contagious thank kindly reply	I have been tested positive at covid 60th days ago, after a fever and some light respiratory symptoms that lasted few days. In Italy you must test negative twice before be allow to end the isolation.. so I am still isolated in my bedroom, keeping all the precautions to protect my housemates. My question is: should I really consider me still contagious? Thank you for your kindly reply :)	Italy	Europe	0.067570118	0.012088244	0.008170549	0.047114772	0.023728613	0.010421443	0.020468313	0.014266598	0.013325468	0.034873565	0.028709778	0.015729715	0.019283825	0.026442839	0.02852758	0.008827516	0.309501977	0.034739462	0.007737449	0.015127547	0.038213848	0.066042874	0.053098393	0.04137725	0.054612262
221	9/20/2020	work home meeting adult child outside visit social distancing cold weather approach wonder meeting indoor would ok wore mask stay ft apart keep window open also limited social contact maybe hour	I'm 65 and have been working from home, meeting my adult children outside for visits and social distancing. Now that cold weather is approaching, I'm wondering about meeting with them indoors. Would it be ok if we wore masks, stayed 6ft apart, and kept some windows open? They also have limited social contact. Maybe for an hour?	MI	East North Central	0.081722094	0.067988134	0.007800463	0.175421213	0.004034537	0.011959298	0.007218682	0.046968931	0.004310345	0.02549207	0.020320856	0.034166049	0.191461462	0.009348952	5.12E-04	0.00984395	0.031115107	0.07158586	0.013109376	0.01566614	0.002534562	0.072784617	0.008207122	0.018081587	0.068346559
222	9/21/2020	recent twitter thread aerosol transmission someone recommend get co monitor measure air quality let know get enough fresh air exchange science cafe nyc indoor dining horizon look good strategy keep employee safe possible thank	On a recent twitter thread about aerosol transmission, someone recommended getting a CO2 monitor to measure air quality, as it can let you know if you are getting enough fresh air exchanges. What is the science on this? I own a cafe in NYC and with indoor dining on the horizon, I am looking for good strategies to keep my employees as safe as possible. Thanks!	NY	Middle Atlantic	0.018329442	0.033365682	0.012202476	0.065237375	0.006684364	0.008580405	0.041024318	0.013905304	0.044234605	0.057819418	0.023714002	0.032360098	0.199712962	0.025389718	0.068965078	0.012289508	0.018387521	0.04203823	0.043583841	0.045517701	0.024620726	0.074510658	0.032303176	0.024498531	0.030724862
223	9/21/2020	start think logistic winter holiday extend family specifically thanksgive christmas home saliva test people still quarantine amount time take test amount time travel car indoor meal family hard set outdoor table heater help	Have you started thinking about logistics for winter holidays with extended family (specifically Thanksgiving and Christmas)? If there's the at home saliva test by then - should people still quarantine for some amount of time before taking the test? What amount of time? Or is travel by car to an indoor meal with family just a hard no? What about setting up outdoor table with heater, does that hel…	IL	East North Central	0.257969453	0.039115966	0.024439913	0.055839686	0.007423257	0.010253221	0.023085815	0.048531135	4.81E-04	0.01885745	0.002449221	0.04835071	0.1226193	0.021807895	0.012838059	0.006693099	0.121229664	0.01932609	0.01440434	0	0.015561123	0.039580632	0.019824527	0.033232354	0.036086492
224	9/21/2020	travel baby see high risk parent even option weather get cold live close enough short visit drive part way meet outside mask baby mos old meet grandparent high risk thing seem get well high risk grandparent ask we come would drive flight party careful spouse work outside house full quarantine go work coworker wear mask large warehouse type space go see parent house would mask weekend sleep thank	Travel with baby to see high risk parents? Is this even an option as the weather gets colder? We don't live close enough for a short visit- we drove part way and met outside with masks when our baby was 2 mos old to meet her grandparents (very high risk). Now that things seem to be getting better? the high risk grandparents are asking us to come there (this would be a drive not a flight). Both pa…	PA	Middle Atlantic	0.168510748	0.0483094	0.013141865	0.081959047	0.002283625	0.019065426	0.085806565	0.060990214	0.008550443	0.028853421	0.042280331	0.024014941	0.087655248	0.026983566	0.025447304	0.014559859	0.021574792	0.02576534	0.01705765	0.018714478	0.010955958	0.04779174	0.009168734	0.019358045	0.09120126
225	9/21/2020	risky people walk past sidewalk wear mask kid love run around front yard lot people walk jog past kid run near sidewalk know less foot away usually kid go back porch away sidewalk keep chase kid away sidewalk wear mask	How risky is it if people walk past on the sidewalk who aren't wearing masks? My kids love running around in our front yard and we have a lot of people who walk and jog past. My kids will run near the sidewalk and I know they are less than 6 feet away. I usually have my kids go back to the porch away from the sidewalk. Should I keep chasing my kids away from the sidewalk or should I have them wea…	CA	Pacific	0.04194437	0.021455229	0.00409015	0.344934548	0.002963036	0.016574836	0.013192044	0.071911497	0.006055671	0.040227626	0.051657961	0.021873554	0.05578029	0.004250526	0.011891353	0.013919082	0.005028141	0.036818647	0.006136979	0.00483409	0.005549836	0.086269847	0.025683867	0.015254353	0.091702466
226	9/22/2020	fair amount concern c long term consequence individual health symptom hear include shortness breath fatigue headache etc along potential damage brain heart organ system common problem severe unusual c cause	There has been a fair amount of concern that C19 has long-term consequences to individuals' health. Symptoms I've heard include shortness of breath, fatigue, headache, etc. along with potential damage to the brain, heart, and other organs and systems. How common are these problems, how severe are they, and how unusual is C19 in causing them?	MA	New England	0.006664531	0.014834076	0.039937092	0.011616778	0.074690291	0.047848611	0.043531862	0.030465028	0.013617234	0	0.024554424	0.01643271	0.030917144	0.002605092	0.017585859	0.035227882	0.051280704	0.012109246	0.016946539	0.049944881	0.336131968	0.010124814	0.006810818	0.005354367	0.034101382
227	9/22/2020	dear pandemic know systemic corticosteroid improve mortality hospitalize covid patient reason suspect well yet datum inhale nasal steroid ex flonase could benefit patient stage disease thank kiran	Dear Pandemic, We know that systemic corticosteroids can improve mortality in hospitalized COVID patients. Is there any reason to suspect (or better yet, any data) that inhaled nasal steroids (ex- Flonase) could benefit patients at any stage of disease? Thanks! Kiran	GA	South Atlantic	0.004356312	0.008455163	0.22848022	0	0.048967956	0.100067122	0.02100781	0.022471151	0.009776005	0.074149477	0.021853179	0.007276191	0.016367491	0.002923261	0.01487978	0.052077218	0.05167688	0.040537585	0.015065296	0.056247953	0.049037769	0.03317758	0.047028468	0.023889868	0.050230262
228	9/22/2020	read something vaccine trial suitable child process even start yet could year child covid vaccine available true	I just read something about all these vaccines in trials aren't suitable for children. That that process hasn't even started yet and it could be years before a children's Covid vaccine is available. Is this true?	IL	East North Central	0.006684492	0.027358663	0.032073925	0.012508452	0.036716016	0.02755622	0.017082993	0.142297112	0.023652685	0.014507551	0.00496382	0.005338044	0.001871658	0.029878823	0.046069618	0.177229863	0.023511966	0.026709488	0.140937986	0.015812798	0.043180548	0.047165136	0.049877871	0.014283194	0.032731078
229	9/22/2020	follow post thank much parent want attend funeral view mass etc wisconsin number rise find late info tip safely besides obvious thing many people seem think put mask keep distance somewhat anything creative idea attend one dad good friend funeral feel like support family	I've been following your posts- thank you so much! My parents want to attend a funeral- viewing, mass, etc....here in Wisconsin with numbers rising.....I haven't found the latest info on tips how to do this more safely--- besides the obvious things. Many people seem to think putting on a mask and keep your distance somewhat, you can do most anything. Are there creative ideas on how to attend (one…	WI	East North Central	0.141920169	0.02258866	0.008306801	0.076257138	0.00763483	0.045443873	0.035551196	0.032030287	0.026147194	0.087071956	0.079545982	0.019628191	0.014017561	0.005527417	0.013062494	0.016260796	0.002904197	0.039858745	0.040757211	0.084086691	0.007483063	0.119636908	0.013980073	0.029059187	0.03123938
230	9/22/2020	safe hot tub different pool know cover past hope could answer thank	How safe are hot tubs? They're so different from pools, which I know you've covered in the past, so I was hoping you could answer. Thanks!	PA	Middle Atlantic	0.027200193	0.036774278	0.002553389	0.103090172	0.006219402	0.009040718	0.017337949	0.012642606	0.014360125	0.228206988	0.007142857	0.056319032	0.034044489	0.014147544	0.004931562	0.032234286	0.016626962	0.030220998	0.018129303	0	0.01982182	0.147342995	0.040139591	0.030919735	0.090553004
231	9/22/2020	high risk disabled child husband travel college town work due financial reason could avoid make trip couple trip winter outbreak area wonder balance quarantine testing situation quarantine away we enter home know good practice quarantine day challenge family situation could test day shorten quarantine period realize always risk false negative situation	We have a high-risk disabled child and my husband travelled to a college town for work. Due to financial reasons, he could not avoid making the trip and will have a couple more trips before winter. There is an outbreak in this area, and I was wondering how to balance quarantine and testing in his situation. He is quarantined away from us before he enters our home. I know that best practice is to …	IL	East North Central	0.131265907	0.030219645	0.015210533	0.030391685	0.013924218	0.016115882	0.086842444	0.02780225	0.015454391	0.03512537	0.012342343	0.033255562	0.040109058	0.009076354	0.003707693	0.016697632	0.179268386	0.052857595	0.023983461	0.048102591	0.007166204	0.018636047	0.021715524	0.035221792	0.095507433
232	9/23/2020	wear mask obviously well talk wear mask mean talk lot louder hear louder talk yell risky way solve	So . . . wearing a mask is obviously best. But, talking while wearing a mask means you have to talk A LOT louder to be heard, and louder talking or yelling is more risky. Any way to solve this?	MI	East North Central	0.023369417	0.057452884	0.03452244	0.183858069	0.054374964	0.007756894	0.039347195	0	0.028971254	0.063793125	0.2610417	0.007055235	0.004219409	0	0.019695455	0.007996633	0.006963551	0.004861601	0.036575152	0.003968254	0.009890572	0.095440072	0.020084028	0.005477118	0.023284979
233	9/23/2020	wear mask distance washing hand often need worry flu covid safety measure also protect we flu	If we are wearing masks, distancing, and washing our hands often, why do we need to worry about flu? Won't COVID safety measures also protect us from flu?	VT	New England	0.024863738	0.010489809	0.008465297	0.121113432	0.010794009	0.019126335	0.02306284	0.023172385	0.022782084	0.01875	0.08018186	0.182775259	0	0.019322271	0.139938651	0.034132163	0.015956635	0.036736305	0.006994048	0.028192859	0.026969776	0.072597438	0.018936402	0.008659639	0.045986767
234	9/23/2020	friend say husband go doctor week get refill one wear mask one report county public health medical board tx post local page people laugh say would fine go dr never wear mask sigh	I have a friend who said her husband went to his doctor this week to get his refills and no one was wearing masks but him. Where does one report that? County Public Health? Medical Board? This was in TX. When she posted about it on a local page, people laughed at her and said they would be fine going to a dr who never wore a mask. Sigh.	TX	West South Central	0.027448176	0.037533302	0.012806678	0.08970296	0.052543111	0.0177286	0.016742557	0.023357257	0.005065926	0.050824843	0.064033876	0.012204629	0.009217371	0.057707739	0.026588041	0.009686525	0.015542402	0.074940806	0.12243684	0.13023779	0.013711012	0.044149293	0.016106701	0.017521375	0.052162191
235	9/23/2020	curious dear pandemic might weigh u wisconsin study youth soccer	I am curious if 'Dear Pandemic' might weigh in on this U. of Wisconsin study on youth soccer: https://www.theecnl.com/university-of-wisconsin-study-analyzes-covid-19-rates-among-youth-soccer-players/?fbclid=IwAR0mHeTMnCLIzTaxXzpGUYDKXzBxx90a7aUKv3M-m-CQ9qx3S0Lho1m7rCI	CA	Pacific	0	0	0.001270181	0.2	0.021134021	0.005219003	0.038202493	0.014285714	0.03040703	0.123639748	0.001509434	0.012698413	0.009793814	0	0.052941176	0.073064594	0	0.043855042	0.054897028	0.128621032	0.011441354	0.030670103	0.013958436	0.023016384	0.009375
236	9/23/2020	thank answer really helpful job thank	This is just a thank you for your answers and you really helpful job! Thank you 🙏	Italy	Europe	0	0	0.010213556	0.012369792	0.001392758	0	0.105421304	0.023976106	0.009749304	0.333128009	0	0.036068434	0.008820799	0.015320334	0.020833333	0.008265872	0.010677809	0.044028585	0.037881379	0.175130208	0.011142061	0.046223958	0.021396341	0.018570102	0.049389956
237	9/24/2020	safe ride car someone family	Is it safe to ride in a car with someone who is not in your family?	NJ	Middle Atlantic	0.465719276	0.058063784	0.012658228	0.047416413	0	0	0	0.04362496	0	0.019409283	0	0.134346505	0.054692009	0	0	0	0.056913219	0.010030395	0	0	0	0	0.073417722	0.011550152	0.012158055
238	9/24/2020	spouse travel work careful company require present large group conference center low risk low risk return	My spouse has to travel for work and we have been so careful. His company is requiring him to present to a large group in a conference center. What can he do to lower his risk? What can we do to lower our risk when he returns?	NC	South Atlantic	0.062608708	0.030810144	0.033725827	0.025255992	0	0.051051345	0.160436746	0.046225688	0.001616379	0.034482512	0.022256584	8.66E-04	0.153748682	0	0	0.035014439	0.002717391	0.050279204	0.015625	0.048692847	0.004155125	0.025949565	0	0.080102308	0.114379862
239	9/24/2020	live area infection rate around week ease precaution compare area high rate	I live in an area where the infection rate has been around 1% for a few weeks. Can we ease up on any precautions, compared to areas with higher rates?	NY	Middle Atlantic	0.091881024	0.04741956	0	0.095201082	4.93E-04	0.206454122	0.081203705	0.042764072	0.004524887	0	4.93E-04	0.001767342	0.012086514	0.035998409	0	0	0.01531424	0.013474837	0	0.131639689	0.038006655	0.033662416	0.045381495	0.048092622	0.054141137
240	9/24/2020	live unit apartment building since missouri resident refuse wear mask hallway elevator scrupulous mask wear go rarely teach school student mask distance require yet diagnose covid via pcr testing wonder hallway importantly elevator build source exposure even though wear mask live th floor elevator slow mask wear resident covid elevator right could acquire virus via elevator thank	I live in an 80 unit apartment building. Since this is Missouri, most of the residents refuse to wear a mask in the hallways and elevators. I have been scrupulous about mask wearing, go out rarely, teach in a school with very few students and where masks and distancing required. And yet I have been diagnosed with COVID-19 via PCR testing. I'm wondering if the hallways and most importantly elevato…	MO	West North Central	0.013745536	0.014038246	0.019910838	0.114084858	0.007823311	0.012514231	0.014172787	0.007196453	0.006913646	0.020861996	0.073063482	0.007093048	0.298884502	0.003715186	0.035253575	0.011152679	0.061170952	0.069530473	0.01633696	0.01319259	0.014286392	0.025975223	0.049280556	0.039778167	0.050024313
241	9/25/2020	fall labor day weekend dislocate break left arm tear right rotator cuff orthopedist want operate right shoulder regain function leave arm around mid october hospital good covid precaution reset dislocation ct mri imaging do surgery ish hypertension diabete husband also risk factor	I fell labor day weekend and dislocated /broke my left arm and tore my right rotator cuff. My orthopedist wants to operate on the right shoulder once I regain function in my left arm, around mid-October. The hospital was very good about covid precautions when they reset the dislocation and when I had CT and MRI imaging done. Should I do the surgery? I'm 65ish, with hypertension and diabetes, and …	OR	Pacific	0.056732389	0.013016314	0.05532351	0.025924463	0.052458546	0.020992961	0.107875504	0.073497339	0.025457715	0.01635853	0.005924657	0.037968815	0.034965254	0.053645718	0.029343918	0.029257285	0.025336756	0.014884179	0.004308901	0.037341041	0.008107145	0.028264804	0.007502073	0.123424024	0.11208816
242	9/25/2020	live alone strictly follow physical distancing guideline get really hard six month since much hug another live safe hug someone hold breath	I live alone and have been strictly following all the physical distancing guidelines. But that's getting really hard; it's now been over six months since I've had so much as a hug from another living being. Is it safe to hug someone once in a while if I hold my breath?	CA	Pacific	0.040556016	0.069512354	0.009528755	0.139246324	0.009753148	0.01181907	0.082682721	0.036938938	0.005598507	0.032684546	0.035817115	0.018840154	0.049193534	0.047540244	0.033863457	0.003237456	0.037789701	0.025209926	0.010372543	0.032692257	0.020022385	0.054404373	0.019193484	0.033846524	0.139656465
243	9/25/2020	husband coronavirus march take month fully recover however week minor stroke tell probably related evidence	My husband had coronavirus in March and it took him about 3 months to fully recover. However, this week he had a minor stroke. We have been told that they are probably related. What evidence is there for this?	United Kingdom	United Kingdom	0.054011084	0.079173641	0.006604361	0.010279143	0.01482866	0.020785989	0.032341088	0.012293673	0.148953152	0.006349206	0.005263158	0.007560156	0	0.058461077	0.040517601	0.007122479	0.069137303	0.016539041	0.034128	0.021169591	0.15572521	0.014487051	0.046333783	0.068258008	0.069677543
244	9/25/2020	thought regard virus sniff dog use finland	What are your thoughts regarding the "virus sniffing"� dogs they are using in Finland?	United States	United States	0	0	0.027264093	0.012720157	0	0.016528926	0.045288809	0	0.172351132	0.08151251	0.031570435	0.035255034	0.020537803	0	0	0.048722714	0	0.019455265	0.075623123	0	0.025974026	0	0.07995527	0.021526419	0.285714286
245	9/26/2020	safe risky let people outside pod hold baby mask example grandpa high risk activity see lot people without mask social distancing life reckless year old hold mask alternatively friend responsible still see people outside pod hold mask far cross foot barrier anyone outside pod	How safe/risky is it for me to let people outside my pod hold my baby with a mask on? For example, her grandpa does high risk activities (sees a lot of people without a mask or social distancing and lives with a reckless 20 year old), can he hold her with a mask on? Alternatively, we have friends that are more responsible, but still seeing other people outside our pod, can they hold her with a ma…	IL	East North Central	0.135005078	0.060423904	0.038282577	0.233115709	0.020628635	0.035757918	0.069403682	0.046251452	0.006870633	0.011124922	0.036554656	0.015621869	0.026741372	0.001654968	0.013761267	0.002272727	0.003124465	0.043340905	0.017100147	0.005043844	0.012235154	0.095930396	0.024357233	0.021266378	0.024130109
246	9/26/2020	hear report flu vaccine reduce covid mortality dad send article look would concern confounder generalizability wonder nerdy girl think	I am hearing reports that the flu vaccine can reduce COVID mortality? My dad sent me this article to look at https://www.medrxiv.org/content/10.1101/2020.06.29.20142505v1 I would be concerned about confounders and generalizability, but wondered what the nerdy girls thought.	IA	West North Central	0.123993935	0.002921685	0.021378918	0.003401207	0.05760682	0.158273813	0.058769924	0.022407979	0.030299246	0.137994675	0.005481016	0	0.0087934	0.009581306	0.069504472	0.040270602	0.009176515	0.040557735	0.076259149	0.009647953	0.055825508	0.025710625	0.012399431	0.015912328	0.003831763
247	9/26/2020	think something like helmet internal hepa filter could actually protect covid crowded place	Do you think that something like this helmet https://nerdist.com/article/microclimate-coronavirus-protection-helmet/ with internal HEPA filters could actually protect against COVID-19 when in crowded places?	TX	West South Central	0.02183683	0.022886205	0.002924091	0.066581797	0.014505034	0.014820378	0.087356861	0.090156487	0.023183406	0.026134402	0.079505327	0.037297427	0.107342657	0.008497317	0.012827011	0.007953948	0.022161686	0.014507412	0.089029577	0.003820812	0.039014799	0.089718028	0.061846242	0.053345016	0.002747253
248	9/26/2020	safe get haircut salon	How safe is it to get a haircut at a salon?	MN	West North Central	0.086200719	0.0769895	0	0.059270517	0.009194673	0	0	0.032409031	0	0	0	0.435490312	0.020896657	0.051680406	0.094800254	0.015852885	0.013157895	0.012537994	0	0.002853519	0.030495186	0.014743183	0.01379201	0.01443769	0.015197568
249	9/26/2020	recommendation would give outdoor sport team contact non minimal contact team sport e g soccer ultimate frisbee football basketball baseball etc let assume mask wear give interesting point discussion sport team become bubble bubble family sport team	Are there any recommendations you would give for outdoor sports teams? both for contact and non- (or minimal) contact team sports. e.g. Soccer, Ultimate (Frisbee), Football, Basketball, Baseball, etc. Let's assume that mask wearing is a given. Interesting point for discussion - Sports teams become their own bubble * the bubbles of each of the families in the sports teams	WA	Pacific	0.052322101	0.041360663	0.005749353	0.317306778	0	0.1100415	0.067755398	0.00902276	0.011240531	0.07193233	0.048077004	0.009065112	0.00709644	0.006915065	0.006354383	0.014078374	0.038781967	0.004513123	0.018012122	0.010360514	0.007245722	0.024145385	0.028968679	0.006168808	0.029431836
250	9/27/2020	true covid treatment underway florida near perfect success rate ocala fla new covid treatment develop ocala florida see measurable result near perfect success rate adventhealth ocala ocial report groundbreaking result new drug therapy develop call icam	Is this true? "COVID-19 treatment underway in Florida has near-perfect success rate" OCALA, Fla. - A new COVID-19 treatment developed in Ocala, Florida is seeing measurable results with a near-perfect success rate. AdventHealth Ocala ocials reported groundbreaking results from a new drug therapy they developed called ICAM. https://www.fox6now.com/news/covid-19-treatment-underway-in-florida-has-ne…	United States	New England	0.035826974	0.00760355	0.294065011	0.028985507	0.023600077	0.064623264	0.01317087	0.021782264	0.080177295	0.029934438	0	2.48E-04	0.009920635	0.007609621	0.038172117	0.055656848	0.056454948	0.024305556	0.04207283	0.089382333	0.032399989	0.004097654	0.036281466	0	0.003628738
251	9/28/2020	son daughter one young child daughter family see safely throughout husband covid late june test negative time pod limited son family big pod include child attend school small class size limited visit outdoor small gathering keep feel give preferential treatment family	I have a son and a daughter and each have one young child. My daughter's family and I have seen each other safely throughout. She and her husband had COVID-19 in late June. I tested negative at that time. Their pod is limited. My son's family has a bigger pod, including a child who attends a school with small class sizes. I have limited my visits with them to outdoor, small gatherings only. How d…	TX	West South Central	0.144382264	0.050217237	0.024620352	0.06158085	0.002101755	0.016352195	0.043007064	0.143512846	0.004407875	0.012524466	0.004140942	0.001727898	0.044787802	0.008169857	0.008812011	0.022228684	0.069879695	0.083608235	0.007509085	0.001211477	0.009625707	0.050616238	0.011161111	0.092629889	0.081184466
252	9/28/2020	someone high risk pregnant potential scenario would safely permit see family member see infographic halloween wonder option thanksgive christmas tend overly cautious take toddler daycare nervous exposure family around holiday new baby come specifically family member much lax precaution live state want keep toddler new baby see grandparent aunt uncle pandemic	For someone who is high-risk/pregnant, what are some potential scenarios that would safely permit seeing family members? I've seen some infographics on Halloween and am wondering if there is options for thanksgiving/Christmas. We tend to be overly cautious and have taken our toddler out of daycare but are nervous about exposures to family around the holidays and when the new baby comes. Specifica…	PA	Middle Atlantic	0.245922933	0.060662329	0.035043652	0.026371799	0.005322559	0.02670429	0.054853719	0.142890412	0.037973789	0.031436057	0.003428028	0.007477645	0.027296064	0.001906097	0.012750196	0.037493364	0.018957937	0.026119412	0.020046673	0.011525962	0.008102406	0.029614636	0.02524567	0.064509682	0.038344688
253	9/28/2020	thing get flu vaccine soon someone got shoot early august revaccinate later	Is there such a thing as getting the Flu vaccine too soon? If someone got the shot in early August should they revaccinate later?	PA	Middle Atlantic	0.001743817	0.002604167	0.023172762	0	0.033865747	0	0.012606003	0.020120213	0.004935455	0.008087201	5.45E-04	0.016692861	0.019090759	0.173175559	0.228036281	0.034851083	0.058064815	0.005244755	0	9.51E-04	0.022137756	0.068085407	0.064644535	0.163576032	0.037768956
254	9/28/2020	weigh whether send kindergartener back school person full time mask ft distancing end october assume local number stay low done lot read find study suggest kid transmit kid elementary school likewise hear outbreak elementary school spread kid kid study even anecdotal incident	We are weighing whether to send my kindergartener back to school in person, full time (with masks and 6ft distancing) at the end of October (assuming the local numbers stay low). I've done a lot of reading, but I can't find a study suggesting that kids transmit to other kids in an elementary school. Likewise, I haven't heard of an outbreak at an elementary school where it spread kid-kid. Is there…	MA	New England	0.038989454	0.015688533	0.010259263	0.072721978	0.008846517	0.03893204	0.036322507	0.074582086	0.029625214	0.013758154	0.011919058	0.003097318	0.004943328	0.008134153	0.023754932	0.028644196	0.016812037	0.267158818	0.056990405	0.023243679	0.012706954	0.023182984	0.082287093	0.040362732	0.057036566
255	9/29/2020	true wear mask stay ft apart outside	Is it true you don't have to wear a mask or stay 6 ft apart if you are outside?	IL	East North Central	0.084360163	0.012097994	0	0.476247618	0.019132653	0	0.024234694	0	0.033163265	0	0.11668515	0.012215021	0.007722008	0	0.002267574	0	0.002597403	0.058198682	0.06505102	0	0	0	0	0	0.086026755
256	9/29/2020	museum reopen city city decline case promise trend limited capacity mask distance etc still nervous indoor evaluate risk	Museums are reopening in my city (a city with declining cases and promising trends) with limited capacity, masks, distancing, etc. We are still nervous about the indoors of it all. How do we evaluate this risk?	WA	Pacific	0.01148315	0.040608045	0.027777778	0.134494613	0.005555556	0.142357941	0.035613581	0.041219414	0.001933488	0	0.024689291	0.015032097	0.023568225	0.001987864	0.010763889	0.039272031	0.020012582	0.11889457	0.043106407	0.042577984	0.019594516	0.034319546	0.018727767	0.113648103	0.032761563
257	9/29/2020	read reliable source include wonderful page covid think primarily spread person person contact therefore sanitize surface less important initially think take look biology consensus seem fomite transmission possible fact common among respiratory virus possible lack case fomite transmission contact tracing study evidence difficult identify fomite transmission contact trace study	I have been reading more and more from reliable sources, including your wonderful page, that COVID-19 is thought to primarily spread through person-to-person contact, and therefore sanitizing surfaces is less important than initially thought. But when I take a look at the biology, the consensus seems to be that fomite transmission is possible, and in fact common among respiratory viruses (https:/…	PA	Middle Atlantic	0.016583375	0.01570594	0.011609658	0.008582445	0.012483724	0.108021457	0.055210894	0.013023576	0.105334871	0.073254681	0.014183429	0.153982178	0.008235325	0.005516537	0.007803171	0.025052149	0.077057225	0.02589085	0.058420557	0.027668204	0.018842902	0.044506924	0.10052331	0.010217853	0.002288766
258	9/29/2020	question comment mean bring smile take call damnpenic damnpemic depend whether prefer scramble letter rhyme mood strike	This isn't a question, but a comment meant to bring a smile- I've taken to calling it the Damnpenic or Damnpemic (depending on whether I prefer to scramble letters or rhyme), when the mood strikes :)	NY	Middle Atlantic	0.009675646	0.002908856	0.02053326	0.008956135	0.01654432	0.001014199	0.356190958	0.002233805	0.01280142	0.051310281	0	0.025340488	0	0.003518417	0.007451941	0.035743572	0.014380337	0.015636634	0.154747751	0.117342799	0.007184553	0.00626718	0.09643067	0.007275776	0.026511004
259	9/29/2020	safe take subway take uber lyft cab dr appt far away walk nyc	What's safer taking the subway or taking an uber/lyft or cab? I have a dr.appt to far away to walk to in NYC.	NY	Middle Atlantic	0.085399466	0.009703063	0.028061347	0.104009817	0.034219986	0.015050167	0.008361204	0.005728314	0.034890237	0	0	0.159803582	0.00642974	0.009202013	0.006326384	0.008339324	0	0.003857844	0.064102564	0.038461538	0.011705686	0.021198778	8.18E-04	0.027256732	0.317073884
260	9/29/2020	update possibility contract covid consume food takeout safe bet	Are there any updates on the possibility of contracting COVID-19 from consuming food? Or is takeout a safe bet?	NJ	Middle Atlantic	0.023640662	0.014015535	0.115334798	0.026342452	0.023531967	0.011206848	0.055555556	0.008274232	0.052083333	0.010928962	0	0.250666066	0.029323833	0	0.018527904	0.002590528	0.045186334	0.005572442	0.045537341	0.008991172	0.047450913	0.074074074	0.079858107	0.04102513	0.010281812
261	9/29/2020	common way people distort risk estimate estimate covid mental pitfall like denial logical phallacie etc people use justify risky behavior even opposite severe maladaptive isolation	What are common ways that people distort the risk, both under estimating and over estimating , of COVID-19? What mental pitfalls like denial, logical phallacies etc are people using to justify risky behavior or even the opposite, severe maladaptive isolation.	NY	Middle Atlantic	0.027913521	0.041745308	0.011471708	0.038043336	0.014118682	0.049875942	0.240427754	0.007632896	0.001268781	0.006673428	0.01617376	0.024929341	0.01199476	0	0.057679061	0.044600598	0.041978622	0.006096075	0.035994116	0.035435098	0.091612243	0.138683339	0.033121485	0.006652438	0.01587771
262	9/30/2020	regard antibody test read suspect may covid late mid february able finally get test antibody month six month later result come back negative interpret value negative however show value minuscule number understand question minuscule trace antibodie hint infected covid	Regarding antibody tests and how to further read them. I suspect I may have had COVID19 in late/mid February. I was only able to finally get tested for antibodies this month, over six months later. The result came back as negative because it interprets a value under 1.4 as negative. However, it showed that my value was at 0.1. A minuscule number, I understand. My question is, does having these mi…	NY	Middle Atlantic	0.010615489	0.001995411	0.050518059	0.014583533	0.024953771	0.074908971	0.053259045	0.014187252	0.05080171	0.019570944	0.003718929	0.001752858	0.00595199	0.047323601	0.046958997	0.020117262	0.263184093	0.015313965	0.045227482	0.014712999	0.032839759	0.011402045	0.053065501	0.062563588	0.060472747
263	9/30/2020	incubation period define time virus inoculation development symptom viral shedding start couple day symptom develop definition incubation period remain totally asymptomatic	If incubation period is defined as the time between virus inoculation and the development of symptoms, and viral shedding starts a couple of days before symptoms develop what is the definition of incubation period in those who remain totally asymptomatic?	United Kingdom	United Kingdom	0.009907996	8.60E-05	0.026132314	0.025311496	0.029653737	0	0.028068959	0.010468967	0.009505172	0.007518797	0.017934447	0.004595311	0.036503217	0.039489229	0.026981698	0.023366026	0.306601832	0.019390659	4.77E-04	0	0.055568724	0.048912056	0.167059242	0.005380764	0.101086191
264	9/30/2020	know prevalence asymptomatic covid different age range	What is the known prevalence of asymptomatic covid in different age ranges?	United Kingdom	United Kingdom	6.84E-04	0.045021645	0.053049502	0	0.009847223	0.064731251	0.1021049	0.236785145	0.011255411	0.022805697	0	0.020932932	0	0.00952381	0.032275698	0.045864714	0.071938738	0	0	0.00777932	0.09779494	0.027479767	0.107670631	0	0.03245515
265	9/30/2020	hospitalization number rise fall breakdown datum release hospital due recovery vs die hospital also percentage folk infect covid die home ask state really awesome dashboard coronavirus maryland gov track daily change new case death hospitalization positivity rate incidence rate also include age race gender distribution however see hospitalization state go know people recover people die bit distre…	As hospitalization numbers rise and fall, is there any breakdown in the data between those who are released from the hospital due to recovery vs those who are dying in the hospital? Also what percentage of folks infected with COVID-19 are dying at home? Asking because my state has a really awesome dashboard (coronavirus.maryland.gov) for tracking daily changes in new cases, deaths, hospitalizatio…	MD	South Atlantic	0.03018205	0.019395944	0.01122019	0.018632723	0.018735408	0.331220215	0.010906664	0.021152903	0.032676098	0.024448166	0.009461129	0.01600805	0.026887851	0.009086553	0.011203434	0.033288046	0.03847055	0.035570783	0.031382181	0.109993737	0.040359611	0.0311626	0.030894129	0.021549284	0.036111702
266	10/1/2020	sell house precaution ask potential buyer take safe bunch buyer one day singly space week	I'm selling my house. What precautions should I be asking potential buyers to take? Is it safer to have a bunch of buyers through in one day (singly!) or space them out over the week?	United Kingdom	United Kingdom	0.104439539	0.03612315	0.014666157	0.064866497	0.084787508	0.004331874	0.028242647	0.006860274	0	3.16E-04	0.072920174	0.013088657	0.076726221	0.054043702	0.065234084	0.017622806	0.045546099	0.017937987	0.030014126	0.005761317	0.025136612	0.01710807	9.48E-04	0.150396913	0.062881762
267	10/1/2020	parent keep ask need advice answering seem like would good question site college age child come home thanksgiving term covid come home quarantine somewhere else first many kid stay home new year	Parents keep asking me. Need advice on answering OR it seems like it would be a good question for the site. What do we do when college-age children come home at Thanksgiving in terms of COVID? Should they come home? Should they quarantine somewhere else first? Many of our kids will stay home until after the New Year.	NY	Middle Atlantic	0.144674339	0.015286649	0.003259426	0.02113105	0.012617798	0.022756063	0.03862024	0.103418396	0.03716282	0.053566467	0.01215894	0.008880683	0.041255709	0.029302119	0.01885815	0.01104438	0.05566944	0.045144256	0.027723279	0.01261251	0.038587972	0.060928895	0.020161096	0.012349561	0.152829762
268	10/1/2020	safe start take indoor water aerobics class	Is it safe to start taking indoor water aerobics classes?	TX	West South Central	0.053893134	0.075854873	0.014152203	0.228970396	0.031775701	0	0	0.039349782	0	0	0	0.121797123	0.062937816	0.026051729	0.005874499	0.023149821	0	0.204699732	7.00E-04	0	0	0.040430378	0	0.025263643	0.045098891
269	10/1/2020	dear pandemic work grocery store conservative work class suburb within blue state state business mask mandate company private security guard fall we manager enforce mask mandate official guidance call police customer issue handle get lot confrontation call cop roughly week couple colleague issue walk away customer refuse kick road well next time please wear mask coworker friend observe stress put…	Dear Pandemic, I work at a grocery store in a conservative working class suburb within a blue state. Both my state and my business have mask mandates. My company does not have private security guards, and it falls on us managers to enforce the mask mandate. Official guidance is to call the police for any customer issues we can't handle ourselves. I have gotten into a lot of confrontations over th…	United States	Middle Atlantic	0.015389078	0.024589223	0.005376775	0.064504772	0.011193079	0.021726833	0.053833335	0.016810746	0.016144815	0.047151498	0.063739373	0.04922696	0.05607106	0.017060723	0.024247405	0.014269209	0.016219251	0.073024123	0.053064484	0.0588771	0.012488395	0.204945277	0.011281277	0.023821602	0.044943609
270	10/2/2020	hello lady question love manitowoc wi county emergency fb page recently inform we county health dept announce long contact trace wonder one new thing understand community hard we even school school voluntarily try message county emergency fb page manitowoc county health department adjust contact tracing conduct response rapidly increase case county past contact tracer would notify test positive a…	Hello ladies, I have a question. I love in Manitowoc WI and our county emergency FB page recently informed us that our county health dept has announced they are no longer doing contact tracing. I'm wondering if we are the only ones or is this a new thing. I don't understand why other communities can do it but it's too hard for us to do. They aren't even doing it in the schools. The schools are vo…	WI	East North Central	0.029056667	0.02457752	0.008024093	0.023576262	0.008558904	0.033301485	0.02126021	0.012012251	0.01973893	0.066132846	0.014204076	0.038647535	0.027092588	0.013475447	0.006745158	0.028798985	0.185436423	0.05574247	0.02681547	0.169024041	0.029183359	0.042731735	0.043581903	0.018848881	0.053432762
271	10/2/2020	request go office meeting someone else office day person house covid covid infect person day day office person infect later long people wait return normal activity cohabitation someone covid	I've been requested to go into the office for a meeting. Someone else that will be in the office the same day has a person in their house with covid. The covid infected person will be 18 days out the day we will be in the office. But couldn't this person have been infected later? How long should other people wait before returning to normal activities after cohabitation with someone with covid?	IL	East North Central	0.039996525	0.040506131	0.011118097	0.057027401	0.019075729	0.019670941	0.017075086	9.38E-04	0.017140096	0.017187609	1.76E-04	0.006467054	0.169524458	0.039340622	0.028095851	0.013526684	0.123586226	0.048176698	0	0.009126135	0.050864503	0.04902914	0.147269167	0.028492269	0.046589341
272	10/2/2020	oct school district notify we stepson expose someone test positive covid self quarantine suggest get covid test day exposure regardless show symptom since notify week exposure get test test schedule rest we close contact show symptom covid self quarantine get test information confusing	On Oct 2, the school district notified us that my stepson had been exposed to someone who tested positive for COVID-19 on 9/24 and that he had to self quarantine until 10/8 and it was suggested that he get a COVID-19 test 5 days after exposure regardless if he shows symptoms. Since we were notified a week after exposure, he can't get tested until 10/5, but he does have a test scheduled. But what …	WI	East North Central	0.047729812	0.003214791	0.012230315	0.005078618	0.014454905	0.028143676	0.023083322	0.014470593	0.021477283	0.009796449	0.001091182	0.021670761	0.018182303	0.046680416	0.040828167	0.01167943	0.413819699	0.066296447	0.043074139	0.012034865	0.038852652	0.018377409	0.038079941	0.01885672	0.030796101
273	10/2/2020	still much discussion happen around blood type severity covid hear study perhaps point severe infection individual type blood much information follow since someone blood often wonder would mean become infected thank insight provide	Is there still much discussion happening around blood type and severity of Covid? I heard studies were perhaps pointing to more severe infection if an individual has A-type blood, but then not much information/follow-up since. As someone with A+ blood, I've often wondered what this would mean for me if I were to become infected. Thank you for an insight you can provide!	TN	East South Central	0.009695877	0.021706018	0.087080529	0.012973975	0.04497983	0.044004096	0.07500575	0.012646962	0.03288059	0.111118661	0.034571735	0.014928785	0.018549372	0.010347255	0.029262212	0.027885673	0.042822338	6.66E-04	0.049998241	0.04005834	0.102319407	0.037675724	0.096883297	0.019590094	0.022349624
274	10/3/2020	address oppose vaccination various reason brother believe covid design bill gate could mass vaccinate everyone track device	How do you address those that oppose vaccinations for various reasons? I have a brother who believes COVID-19 was designed by Bill Gates so he could mass vaccinate everyone with a tracking device.	United Kingdom	United Kingdom	0.074849476	0.033859734	0.088928374	0.021582734	0.020380674	0.061868096	0.135144947	0.04804003	0.002941176	0.05067644	0	0.001417434	0.001871658	0.007102531	0.023274518	0.016377203	0.016272147	0.058823529	0.070501284	0.088992043	0.0404911	0.049997277	0.068270223	0.018337371	0
275	10/3/2020	give president trump risk factor covid prognosis	Given President Trump's risk factors, what is his Covid-19 prognosis.	NY	Middle Atlantic	0.018994856	0.017807677	0.123474057	0	0.009847223	0.201743176	0.212343485	0.021171349	0	0	0.01319564	9.89E-04	0.010466083	0.012048193	0.0698629	0.023411	0.024907682	0.001187178	0	0.007095793	0.036897001	0.164084911	0.021866628	0	0.008605852
276	10/3/2020	address sex dating know broad category corona throw huge wrench huge part life	Can you address sex? Dating? I know those are broad categories, but Corona has thrown a HUGE wrench in that HUGE part of my life.	NY	Middle Atlantic	0	0.008341057	0.019230769	0	0	0.007246377	0.102970377	0.020770275	0	0.08619383	0.146853147	0.00287997	0.089552239	0	0.006405779	0.009383129	0.005016722	0	0.019442096	0.135967369	0.008732813	0.234634189	0.012356001	0	0.084023861
277	10/3/2020	ok grandparent meet newborn baby unfortunately cold november outside meet	Is it ok for grandparents to meet newborn baby? It will unfortunately be too cold in November to do an outside meet.	MI	East North Central	0.306837221	0.162185171	0	0.074774775	0.008196721	0	0	0.022857143	0	0	0	0.060234977	0.117420401	0.011086066	0.025	0.073636364	0.049060283	0	0.015974026	0	0	0	0.01	0.003571429	0.059165425
278	10/3/2020	question anti mask propaganda start make round social medium probably address also contain convenient list call doctor scientist believe germ theory false	Not a question, but this anti-mask propaganda is starting to make the rounds in social media, so should probably be addressed. It also contains a convenient list of so-called doctors and scientists who believe germ theory is false. https://www.medicosporlaverdad.com/	MA	New England	0.001196172	0.009038827	0.08445097	0.049814656	0.030188028	0.00630318	0.038604487	0.009135472	0	0.153377934	0.082821907	0.004204302	0.020283755	0.041201844	0.014294416	0.009360421	0.036521115	0.01641013	0.242457981	0.024156727	0.003571429	0.053753453	0.00449684	0.018068384	0.046287571
279	10/3/2020	could provide update safety air travel time advance holiday last time address june late holiday post fb q cover exposure timeline drive difference increase risk associate specifically air travel son extremely high risk post heart transplant secondary hlh control anakinra tacrolimus admittedly spend time grandparent aunt locally probably half heartedly take precaution well thankfully work favor mi…	Could you provide any updates on safety of air travel at this time in advance of holidays? The last time it was addressed was June, and your latest holiday posts and FB Q&A covered exposure timelines and driving. Is there any difference or increased risk associated specifically with air travel now? My son is extremely high risk (post heart transplant and secondary HLH controlled with anakinra & t…	TX	West South Central	0.188112393	0.019811267	0.034129382	0.012594747	0.01297339	0.028960563	0.050473812	0.024202913	0.01440519	0.098269408	0.011276471	0.005622573	0.053793511	0.016598887	0.017688257	0.017980864	0.01993438	0.018205235	0.049837604	0.009332644	0.045824701	0.037300221	0.014492699	0.135252877	0.052173321
280	10/4/2020	hug safe enough give hug outside wear mask otherwise social distancing	What about hugging? Is it safe enough to give a hug if we're outside, wearing masks and otherwise social distancing?	MN	West North Central	0.030398871	0.052223831	0.022088353	0.3190544	0	0.019383318	0.041913976	0.027080071	0	0.001180638	0.099967429	0.016394047	0.016528853	0.007667032	0.031571742	0.012778386	0	0.036293279	0.00472255	0.005509642	0.013636364	0.087613263	0	0.005250069	0.148743887
281	10/4/2020	high school sophomore share friend want celebrate homecome next weekend dress outdoor photo follow outdoor bonfire would advise	My high school sophomore just shared that 10 friends want to celebrate homecoming next weekend by dressing up for outdoor photos followed by outdoor bonfire. What would you advise?	WI	East North Central	0.171229673	0.019523455	0.003339756	0.153296937	0.020338674	0.008588432	0.04875525	0.014749856	0	0.050504101	0.001870157	0.007835558	0.031087862	0.005780826	0.008519763	0.006293384	0.111111111	0.07354089	0.016964285	0.032930472	0	0.019272031	0	0.025805677	0.168661849
282	10/4/2020	help explain different covid may quickly effective vaccine still one aid terrible disease around long make vaccine virus easy achieve	Can you help explain what is different about Covid-19 that we may so quickly have an effective vaccine if we still don't have one for AIDS and other terrible diseases that have been around longer. What makes a vaccine for this virus easier to achieve?	IL	East North Central	0.002843602	0.031971624	0.080571889	0.01538328	0.022454811	0.043132436	0.036707579	0.003543013	0.038673187	0.014746509	0.027624617	0.016654147	0.018707852	0.046735931	0.026555743	0.077846344	0.021461653	0.00907405	0.084906104	0.011830991	0.188459737	0.039855166	0.103158539	0.015070709	0.022030485
283	10/5/2020	could explain little term close contact pertain quarantine soccer team player test covid isolate day everything everyone drive soccer since begin practice pod mask socially distance car son consider close contact son first test negative quarantine day regardless due questionable test result test day also quarantine day son question son husband close contact individual positive change scenario qua…	Could you explain a little more about how the term "Close contact"� pertains to quarantine or not. Our soccer team now has a player who tested + for COVID. He will now isolate for 14 days from everything and everyone. I drive him to soccer and have since we began practice. He is in our pod so we don't mask and don't socially distance on the car. Both my son and I are considered "CLOSE CONTACTS"�.…	MA	New England	0.07980299	0.022971521	0.01535602	0.088776159	0.007107308	0.014752741	0.039339827	0.049848124	0.009933849	0.045472085	0.025073136	0.034930141	0.029750019	0.023858367	0.012380143	0.011240193	0.180291932	0.073311608	0.036642227	0.023378742	0.021132943	0.028918462	0.021638087	0.008668721	0.095424658
284	10/5/2020	live madison wi need make trip houston tx thanksgive try figure safe fly drive go figure	I live in Madison, WI and I need to make a trip to Houston, TX over Thanksgiving. I'm trying to figure out if it is safer to fly or drive down there. How do I go about figuring this out?	WI	East North Central	0.260785539	0.021439649	0	0.02704406	0	0.017857143	0.110874686	0.012557226	0.104166667	0.05987744	0.012794928	0.031797427	0.033156779	0.011579443	0.019304286	0.006130383	8.97E-04	0.018476151	0.013755981	0.088493794	0.008333333	0.034763938	0.003555799	0.028035514	0.074322706
285	10/5/2020	health care provider still get covid ppe really work health care provider sufficient ppe	Are health care providers still getting covid? Is their PPE really working? Do all health care providers have sufficient PPE now?	WA	Pacific	0.012251003	0.008340059	0.01718567	0.033137968	0.007550661	0.007204402	0.011439732	0.017178422	0.001847291	0.011853448	0.068925415	0.019511262	0.012777094	0.017321655	0.047925154	0.006752771	0.059108047	0.021539499	0	0.45487848	0.058208723	0.030909649	0.038952446	0	0.035201149
286	10/6/2020	type diabetes doctor explain past one reason get much sicker people catch cold flu autoimmune disease cause hyp immune response threat also solid evidence medical journal article people autoimmune disease vulnerable develop additional autoimmune disease get vaccine give premise concern get vaccine one hand vaccine would really important high risk group really want develop additional autoimmune di…	I have Type 1 Diabetes. My doctor has explained in the past that one reason I get so much sicker than other people when I catch a cold or the flu is because autoimmune diseases cause a 'hyper' immune response to any threat. I have also solid evidence from medical journal articles that people with autoimmune diseases are more vulnerable to develop additional autoimmune disease after getting vaccin…	MO	West North Central	0.014057701	0.014415231	0.188433465	0.011386071	0.037850809	0.026204668	0.057009971	0.021791613	0.0171326	0.095567841	0.00917772	0.051739989	0.008447362	0.044379617	0.064243048	0.062532431	0.021765575	0.007565658	0.031282974	0.029088531	0.051863354	0.073522818	0.026085405	0.009914047	0.024541501
287	10/6/2020	research study show mask wear helpful prevent common cold pro mask since cdc begin recommend however begin wonder virus mask wear cause increase spread especially young child low elementary school child attend person school since sept st nasty cold spread throughout school despite mask wear face shield frequent hand washing surface cleaning cohort case covid far spread common cold seem pretty int…	Have there been any research studies that show mask wearing helpful in preventing common colds? I have been very pro mask since the CDC began recommending, however I am beginning to wonder if there are other viruses where mask wearing can cause increased spread, especially in younger children. My lower elementary school children have been attending in person school since Sept 1st. A nasty cold is…	PA	Middle Atlantic	0.0125418	0.023201684	0.011511216	0.064456223	0.046914633	0.081119073	0.026788529	0.058957195	0.035042562	0.020589816	0.102353592	0.125965323	0.028075884	0.023810206	0.016671352	0.022754582	0.022697717	0.122005591	0.01730728	0.014793208	0.028155171	0.021074462	0.046766988	0.015008397	0.011437516
288	10/6/2020	son member student teacher kindergarten pandemic pod effort keep kid person safe year create private pod kid wear mask school family social contract adhere cdc public safety guideline keep kid healthy ie wear mask public set avoid large crowd overall limit exposure outside pod covid case appear rise even small massachusetts community question come kid wear mask none we parent health expert want g…	My son is a member of a 6 student + 1 teacher Kindergarten "pandemic" pod. In an effort to keep our kids in person and safe this year we created this private pod. Our kids have not been wearing masks at "school". As families we have a social contract to adhere to CDC and public safety guidelines to keep ourselves and our kids healthy - ie we're wearing masks in public setting, we're avoiding larg…	MA	New England	0.083828425	0.043171433	0.006226728	0.12383947	0.005068507	0.035765188	0.019812867	0.116268716	0.018512117	0.035533234	0.076181146	0.017052165	0.036013577	0.01090345	0.013872674	0.011501309	0.023378975	0.119469364	0.011257078	0.046949823	0.025386023	0.036360017	0.026137468	0.026301972	0.031208274
289	10/6/2020	effectively advocate great mask use social distancing feel like many message preach choir people really need hear reach exist network like minded connect people otherwise connect	How can we effectively advocate for greater mask use and social distancing? I feel like so many of the messages just 'preach to the choir', and the people that really need to hear it are not being reached. My existing networks and I are like-minded...How can I connect to people that I otherwise am not connected to?	IL	East North Central	0.009378009	0.025478571	0.029778233	0.164728045	0.011837498	0.019733993	0.031688247	0.027527011	0.018446737	0.033173558	0.026725321	0.050037269	0.013658266	0.004376368	0.023867867	0.010689802	8.83E-04	0.024857146	0.0228525	0.060445556	0.02077125	0.316201048	0.037985025	0.003232085	0.011647871
290	10/6/2020	safe minute appointment hair salon stylist wear mask entire time go time customer	How safe is a 30 minute appointment at a hair salon if both myself and the stylist are wearing masks the entire time? And I go at a time when there are few other customers.	WI	East North Central	0.041703429	0.020926943	0	0.12152177	0	0	0.012339197	0.05109069	0	0	0.06322293	0.298878401	0.057873868	0.059029992	0.036167473	0	0.024122067	0.023763342	7.88E-04	0.008895866	0	0.103140075	0	0.028095228	0.048441121
291	10/6/2020	sit enclose tent outside different sitting inside sit tent side open	Is sitting in an enclosed tent outside different that sitting inside? Or sitting under a tent but where the sides are open?	IL	East North Central	0.031377367	0.044692918	0	0.348653466	0.08689101	0	0	0.003856749	0.007162534	0.005509642	0	0.290943033	0.087541712	0.006060606	0	0.015977961	0	0.028074866	0	0	0	0.008264463	0	0	0.034993671
292	10/7/2020	son live covid recover many day safe around still need wear mask protect	My son who doesn't live with me has covid. When he recovers how many days before it is safe to be around him and does he still need to wear a mask to protect me. ?	NJ	Middle Atlantic	0.072504811	0.042185396	0.002924091	0.12185952	0.005997439	0.016794732	0.016574128	0.061246546	0.018935316	0.012743281	0.097879036	0.028676233	0.021890883	0.02958315	0.019391562	0.001793442	0.078893253	0.016022998	0	0.028702031	0.041634761	0.04847507	0.106784375	0.011751799	0.096756149
293	10/7/2020	doctor give advice ask necessary precaution take covid relate personal health history young breast cancer survivor complete chemo right side radiation year ago young kid peer age move strict precaution type doctor health professional give encouragement need continue despite see around specific question different risk think oncologist primary care doctor helpful	My doctors are not giving me advice when asked about necessary precautions I should take with covid as it relates to my personal health history. I am a young breast cancer survivor (completed chemo & right side radiation 3 years ago). I have young kids. Peers my age have moved on from strict precautions. What type of doctor or health professional can give me encouragement I need to continue despi…	TX	West South Central	0.051358544	0.023836864	0.099594967	0.031519167	0.037526367	0.028995978	0.03063452	0.115419541	0.002755867	0.03818521	0.016788815	0.01052956	0.024523479	0.032300952	0.077110687	0.010478479	0.018692603	0.022380741	0.04004692	0.113080804	0.05415388	0.040119566	0.027743993	0.018608324	0.033614172
294	10/7/2020	dear pandemic voice sanity reason crappy time learn downstairs neighbor old apartment building build covid quite ill concern seem air transfer btwn unit smell cook odd smell even see air indoor monitor fluctuate greatly voc stay constant particulate town day worry two sick people small apartment right we lot virus air enough travel we day day advise could get we airbnb necessary week solo mom you…	Dear Pandemic, You have been my voice of sanity and reason in this crappy time! I just Learned that our downstairs neighbors in our older apartment building (built in 1962?) have covid and are quite ill. I'm very concerned as there does seem to be air transferred btwn our units - I smell their cooking, and other odd smells. I have even seen our air indoor monitor fluctuate greatly for VOC's (whil…	CA	Pacific	0.045655255	0.0142551	0.021268103	0.023612693	0.008997101	0.015619773	0.015129134	0.075438946	0.014512186	0.065182358	0.007421172	0.023582854	0.196364475	0.03461892	0.064007844	0.0105461	0.041916183	0.020634778	0.017497756	0.018018993	0.052584332	0.045996442	0.034160497	0.033013054	0.099965951
295	10/7/2020	safe go dentist cleaning repair gum graft covid pandemic case rise	How safe is it to go to the dentist for cleanings, repair and gum grafts during Covid pandemic with cases rising?,	WA	Pacific	0.020937256	0.017033119	0.003455743	0.033766892	0.006266415	0.112277774	0.005275974	0.009243543	0.020707749	0.029220779	0.030766852	0.391031461	0.012082396	0.005411255	0.028146208	0.002119523	0.021967196	0.027491159	4.22E-04	0.027656126	0.036488375	0.041784656	0.013915127	0.06127257	0.04126
296	10/7/2020	copy group hope smart informed folk point right direction look study even anecdotal report summarize general confirm covid infection come example review positive case determine x infection come family member x work associate x school athletic pursuit x unmasked social contact x mask social contact x mask pass contact like store drive thru window x unmasked pass contact etc quarantine contact trac…	Copied from a group I'm in: Hoping some of the very smart and informed folks here can point me in the right direction. I'm looking for a study (or even just an anecdotal report) that summarizes where, in general, confirmed Covid infections come FROM. For example, in a review of 1,000 positive cases, it was determined that X of those infections came from family members, X from work associates, X f…	MO	West North Central	0.065051933	0.031855787	0.004768295	0.051048384	0.015884176	0.090232083	0.097578818	0.012230654	0.016249183	0.050522257	0.021853841	0.035824564	0.021423744	0.006417718	0.013700872	0.022725295	0.053546708	0.031079782	0.025225221	0.013275947	0.041803008	0.091023156	0.081027501	0.010904921	0.035922625
297	10/7/2020	advice hold covid safe funeral visitation visitation graveside service vs indoor funeral restriction number people attend	What is your advice with how to hold a Covid safe funeral? Visitation or no visitation? Graveside service vs indoor funeral? Restrictions in the number of people who attend?	WI	East North Central	0.043470286	0.04852457	0.016634853	0.152366619	0.006663728	0.08110702	0.020474968	0.016047067	9.91E-04	0	0.278409091	0.047745694	0.034114242	0	0.014647739	0.00619202	0.010897111	0.035125874	0	0.041262105	0.015577814	0.088208101	0.023026583	0.014713888	0.003799392
298	10/7/2020	happen someone infect seem recovered parent hopefully last day virus mild symptom would like return work almost get check doctor safe people around without mask hear talk lot would love know kind precaution need take thank	What happens after someone is infected and seems to be recovered? My parents are hopefully in their last days of having the virus with mild symptoms and would like to return to work. They're almost 70, should they get checked out by their doctor? Is it safe for people to be around them without masks on? I haven't heard this talked about a lot but I would love to know what kind of precautions we n…	IL	East North Central	0.087391031	0.032012568	0.036117506	0.043721005	0.022567529	0.016079037	0.043291845	0.0383196	0.025068349	0.08752102	0.031189501	0.021838979	0.038695819	0.033248905	0.020630259	0.016693344	0.063868868	0.019063672	0.031941371	0.011310104	0.047567428	0.075306275	0.077317661	0.036762258	0.042476065
299	10/7/2020	consider good metric identify high medium low transmission area	What do you consider good metrics for identifying high, medium, low transmission in your area?	IL	East North Central	0.029494882	0.037966989	0.044967441	0.041545894	6.57E-04	0.051868826	0.215939232	0.011671154	0.093287371	0.070665397	0.019311152	0.02600298	0.01540957	0	0.00729927	0.016203704	0	0.075019176	0.05787037	0.125126763	4.06E-04	0.014492754	0.020981647	0.020289855	0.003522596
300	10/7/2020	adult child isolate since march return person teaching wear mask can not fully distance etc one month old toddler go small carefully tend daycare see safely hug grandchild thank	My adult children who have isolated since March are all returning to in person teaching. They will wear masks but cannot fully distance, etc. One of them has an 18 month old toddler, going to a small and carefully tending daycare. How can I see them safely? How can I hug my grandchild? Thank you.	CO	Mountain	0.049784628	0.093849709	0.001056575	0.089258902	0.004391222	0.013264943	0.015606833	0.181481915	0.001008549	0.053165477	0.032628554	0.015293387	0.103763167	0.025541024	0.016381062	0.003444148	0.034484107	0.032872566	0.012190881	0.005032734	0.002669464	0.023533502	0.015188721	0.055038017	0.119069913
301	10/7/2020	safe get new pierce pandemic	Is it it safe to get a new piercing during the pandemic?	OH	East North Central	0.05083192	0.044526209	0	0.047416413	0.007355739	0.008928571	0.011607143	0.025927225	0.150292398	0.064285714	0.2	0.039445641	0.016717325	0.041344325	0.075840203	0.023208624	0.010526316	0.015387538	0.00994152	0.007916692	0.006214331	0.061794547	0.011033608	0.033871581	0.035586417
302	10/8/2020	someone pod covid like symptom fever cough get covid test result negative trust covid	If someone in your pod has a COVID-like symptom (such as a fever or cough), gets a COVID test, and the results are negative, can you trust that they do not have COVID?	VT	New England	0.055162048	0	0.012987264	0	0.048198548	0.028170584	0.009749253	0.006985071	0	0.016784103	0.003512881	0.013579823	0.013562387	0.01476583	0.081451714	0.024283383	0.38045533	0.023850217	0.056169649	0.011458981	0.077965427	0.050206847	0.068475837	0.002224824	0
303	10/8/2020	covid safe get flu shot long wait	If I have Covid, when is it safe to get a flu shot-how long do I wait?	TX	West South Central	0.04220288	0.019783642	0.005430454	0.036913779	0.015101322	0.014408805	0	0.018519447	0	0	9.34E-04	0.028121084	0.030883936	0.223765793	0.268769546	0.027380652	0.061240373	0.007164568	0	0.008726376	0.121590902	0.016798185	0.029747777	0.013832448	0.008684325
304	10/9/2020	confused report determine touch surface likely transmission take place rather particle remain air hallway elevator continue frequent hand washing stop clean grocery quarantine mail package article question choice unclear draw conclusion	I'm confused by this report: https://www.rnz.co.nz/news/national/427446/rubbish-bin-the-likely-source-of-covid-infection How are they determining that touching the surfaces is likely how these 2 transmissions took place, rather than particles remaining in the air in the hallway and the elevator? We continue frequent hand washing, but we stopped cleaning groceries and "quarantining" our mail and p…	MA	New England	0.026462393	0.024278223	0.008347988	0.00685138	0.029038083	0.022096702	0.071366538	0.011128125	0.017119886	0.01686217	0.008308895	0.304033399	0.102187616	0.006185727	0.015490743	0.011518368	0.04565445	0.021594242	0.104420178	0.011859583	0.002122241	0.022236677	0.074673283	0.007866043	0.028297067
305	10/9/2020	recently learn downstairs neighbor sound like moderate point case covid know air transfer unit smell burn food example believe also air freshener strong cleaner occasionally past share hvac property manager assure share vent kind still old building fact smell anything come apartment make nervous read recent article exactly analogy use smoked apartment would surely smell would unhealthy we presuma…	I recently learned that my downstairs neighbors have what sounds like a moderate (at this point) case of covid. I know there is some air transfer between units because I have smelled burned food before, for example, and I believe also air fresheners or strong cleaners occasionally in the past. We do not share an HVAC and the property managers have assured me we don't share any vents of any kind. …	CA	Pacific	0.019213587	0.007591558	0.010800608	0.010889027	0.017674246	0.043107595	0.032564832	0.030679249	0.029390644	0.039140577	0.016577579	0.041511027	0.261559587	0.006044837	0.023296884	0.008537756	0.035539107	0.022886002	0.122207137	0.017425977	0.02030479	0.08168982	0.048328625	0.018002369	0.03503658
306	10/9/2020	go infectious period bit particular concern downstairs neighbor covid reason think air transfer unit find pretty sick seem definitely immediately potentially aerosolize particle make way apartment several day seem flee late know viral load perhaps extremely mild exposure seem maybe terrible thing stay home risk high viral exposure know question risky anyway assume air transfer around pipe perhaps…	Can you go over infectious periods a bit more? My particular concern is - my downstairs neighbors have covid, and I have reason to think that there is air transfer between our units. I did not find out until they were pretty sick, it seems, so definitely not immediately. So - if there is potentially aerosolized particles making their way up into our apartment, then there has been for several days…	CA	Pacific	0.031049537	0.007148678	0.009519472	0.027999759	0.015667991	0.040557038	0.073204518	0.020254196	0.021551863	0.025662001	0.01912817	0.037886986	0.167244609	0.021804349	0.014692917	0.011422649	0.06730472	0.007613949	0.02685552	0.006312803	0.058249817	0.133575365	0.087205643	0.033344381	0.034743068
307	10/10/2020	safe donate blood pandemic donate many year would like american red cross concerned put risk since year old add incentive course would test covid antibody time donate	Is it safe to donate blood during the Pandemic? I have not donated for many years but would like to do so through the American Red Cross, but am concerned that I am putting myself at risk since I am 69 years old. An added incentive is, of course, that I would be tested for Covid antibodies each time I donate.	IL	East North Central	0.051359444	0.00928865	0.212166846	0.01347138	0.018842265	0.017882503	0.044646841	0.088745729	0.009448224	0.03415902	0.083011564	0.014748942	0.026562846	0.012474953	0.025568946	0.020047226	0.065442227	0.038313317	0.006733299	0.027155995	0.031615783	0.068993614	0.005669126	0.038035971	0.03561529
308	10/10/2020	address stance doctor sign petition first time see notion let least affect virus live life unrestricted feel like see happen people result good epidemiologist suggest good idea society health care system	https://californiaglobe.com/section-2/thousands-of-epidemiologists-physicians-sign-letter-citing-severe-public-health-damage-with-covid-19-lockdowns/?fbclid=IwAR0VuzfndSDxpx6MpaiCmvF1fr4iW8kI4csScO8tJXvXKCkaAygiLPttOHI Can you address the stance by the doctors who've signed this petition? This isn't the first time I've seen those notion of letting those least affected by the virus live their live…	PA	Middle Atlantic	0.035979198	0.026131443	0.045984555	0.021487881	0.022335042	0.024477839	0.030884068	0.016695998	0.017400388	0.084692251	0.01364604	0.009635947	0.028169651	0.045552117	0.046180606	0.019117607	0.04229728	0.024523566	0.055295938	0.06607054	0.013507349	0.201612554	0.031543026	0.034694069	0.042085045
309	10/10/2020	could please comment article school super spreader emily oster atlantic write economist would like hear perspective scientist please thank much work	Could you please comment on this article ("Schools aren't Super Spreaders" by Emily Oster in The Atlantic-- https://www.theatlantic.com/ideas/archive/2020/10/schools-arent-superspreaders/616669/?fbclid=IwAR2J9tmkPaUTDDCOvMy4Y4IRerZCoyJ949iyeMDTt56TNjDYpurBP0j3sTw) ? It's written by an economist, so I would like to hear your perspectives as scientists, please! And thank you so much for your work!!!	MI	East North Central	0.020370714	1.80E-04	0.018856722	0.026832531	0.013291247	0.118012101	0.020295756	0.012195061	0.014297468	0.266238386	0.049255287	0.009034826	0.018531959	0.00370492	1.40E-04	0.015775165	0.014561027	0.051810756	0.146328478	0.00723778	0.016255414	0.051937076	0.039201908	0.033282799	0.032372597
310	10/10/2020	appear country strict border control protocol manage pandemic excellence counter example	It appears that only countries which have strict border control protocols have managed this pandemic with excellence. Are there any counter examples to this?	HI	Pacific	0.079545455	0.024410774	0.004545455	0.043939394	0.026544515	0.048217986	0.065882035	0	0.033333333	0.03006253	0	0.033092833	0.028717407	0.003367003	0.029598309	0	0.024242424	0.002435065	0.062684989	0.023008242	0.051515152	0.022727273	0	0.346031343	0.016098485
311	10/10/2020	hairstylist absolute good keep client safe service recently leave busy salon environment rent suite help limit exposure state board pretty unhelpful recommendation offer blow dry service interest safety client like course would love provide service importantly would like everyone healthy safe question blow dry worth hot air desiccate droplet spread around time dryer intake rear dryer usually clos…	I am a hairstylist doing my absolute best to keep clients safe during services. I recently left a busy salon environment to rent a suite to help limit exposure. The State Board is pretty unhelpful with recommendations. I have not been offering blow drying services in the interest of safety, and clients don't like it. Of COURSE I would love to provide that service, but more importantly I would lik…	WI	East North Central	0.029103511	0.009226446	0.002684522	0.031808466	0.003986259	0.046177868	0.059406693	0.024318168	0.016285638	0.061807689	0.08403663	0.295315546	0.10222427	0.004687891	0.013563059	0.019261057	0.016912967	0.034890081	0.018644394	0.020103203	0.006329424	0.043992606	0.013347369	0.023737012	0.018149233
312	10/11/2020	child swim indoor minute time per week share lane kid pool per lane allow use locker room remain masked enter pool remask immediately exit water get temperature check upon arrival husband feel safe less sure partly pool building old year know ventilation coach mask share kick board pull buoy think safe allow kid remain program	My children (9 & 12) swim indoors 45 minutes 3-4 times per week. They share a lane and there are 10 other kids in the pool, 2 per lane. They aren't allowed to use the locker rooms and remain masked until just before they enter the pool and remask immediately after exiting the water. They get a temperature check upon arrival. My husband feels this is safe. I'm less sure, partly because the pool bu…	WI	East North Central	0.034388569	0.019869862	0.011420051	0.205294421	6.69E-04	0.025950943	0.038073379	0.070286552	0	0.032536251	0.021031172	0.045141639	0.169706393	0.022870813	0.013658408	0.005665003	0.017502523	0.116597579	0.014573168	0.018880044	0.004244044	0.035666033	0.040819105	0.009817003	0.025338342
313	10/11/2020	future vaccine dr fauci say eliminate mask wear avoid crowd end game kid wear mask school year	What's our future after a vaccine? Dr. Fauci said it wouldn't eliminate mask wearing or avoiding crowds. So what's our end game? Will our kids be wearing masks to school for years?	OH	East North Central	0.016806723	0.052386906	0.023481776	0.190303282	0.030317114	0	0.002960484	0.069386206	2.36E-05	0	0.105381578	0.029882339	0	0.010097269	0.023822656	0.041100988	0.004901961	0.083108632	0.140408461	6.23E-04	0.023757993	0.014397201	0.043057094	0.044880914	0.048913895
314	10/11/2020	give recent study need go back wipe grocery covid virus survive surface day	Given this recent study, do we need to go back to wiping down groceries? Covid-19 virus 'survives on some surfaces for 28 days' https://www.bbc.co.uk/news/health-54500673	United Kingdom	United Kingdom	0.026708457	0.014321579	0.02570826	0.015047914	0.005302351	0.064612816	0.023818933	0.002951023	0.025804436	0	0.013708567	0.277453217	0.024079726	0.02939965	0.024952267	0.041343223	0.059080164	0.025040545	0.049327528	0.031178216	0.027358232	0.045613884	0.059203543	0.013333333	0.074652134
315	10/12/2020	blood oxygen saturation level help diagnosis early would help conjunction symptom early diagnosis	Do blood oxygen saturation levels help in diagnosis and if so how early? Would they help in conjunction with other symptoms in early diagnosis?	United Kingdom	United Kingdom	0.016718542	0	0.203307864	0	0.022298555	0.001422855	0.092363183	0.003646065	0	0.043746811	0.002134282	0.076923077	0.045698859	0.015675654	0.013166493	0.007558915	0.185846676	0.023442285	0.029014536	0	0.044970499	0.019101704	0.055548227	0.081927051	0.015487868
316	10/12/2020	read covid flu comparison post keep see large number multiple thousand flu appear come cdc model projection estimate burden page influenza every large number see seem source cdc say influenza death expect bad season provisional data influenza covid start february also hover around say flu actually less deadly believe covid multiple time probably x deadly flu elaborate influenza death final datum …	I read your COVID-19/flu comparison post and I keep seeing these large numbers in the multiple 10s of thousands for flu that appear to come from the CDC model projection estimates from the "burden" page for influenza. It's where every large number I have seen seems to be sourced. But, the CDC says influenza deaths in 2017 was 6,515 and 2018, which was expected to be a worse season, was 11,164. Th…	WV	South Atlantic	0.01984109	0.025903027	0.015817947	0.021064943	0.015793256	0.301967763	0.024444696	0.006601342	0.011869053	0.016984646	0.001594814	0.016578377	0.009822277	0.016730098	0.118913557	0.052754005	0.038670873	0.023615367	0.060065964	0.018075113	0.036181515	0.037085277	0.035089674	0.037438897	0.02783717
317	10/12/2020	understand might foot issue associate covid true foot issue aware might occur	I understand that there might be some foot issues associated with COVID, if this is true, what are the foot issues to be aware of that might occur?	FL	South Atlantic	0.004504505	0	0.004026871	0.126736111	0.085161329	0.008405136	0.088210979	0	0.062449974	0.023195876	0	7.44E-04	0.016323024	0	0.013895928	0.052544243	0.014529481	0.043553744	0.057716198	0.067472546	0.197792808	0.052253392	0.060724357	0.01975945	0
318	10/12/2020	still little confused wear mask outdoors feel like always cautious cautious outdoors wear mask time within six foot someone outside household feel tired one mask see friend also guy awesome thank	I'm still a little confused about wearing masks while outdoors. I feel like I'm always being over-cautious or under-cautious! If I'm outdoors, should I be wearing a mask any time I'm within six feet of someone outside my household? I feel tired of being the only one in a mask when I see friends Also you guys are awesome and thank you for doing this.	CA	Pacific	0.061410321	0.042912317	0.005411011	0.273499796	0.005305475	0.012146618	0.024006646	0.026282403	9.43E-04	0.099318209	0.076310308	0.018532095	0.0141918	0.02338116	0.010514755	0.003221945	0.035897397	0.018926445	0.039297174	0.007654456	0.009393205	0.096200523	0.023264256	0.019655143	0.052323059
319	10/12/2020	claim associate sonovia mask legit everyone already one worth price tag	Are the claims associated with Sonovia masks legit? If so, why doesn't everyone already have one? Is it worth the price tag? https://sonoviatech.com/	TX	West South Central	0.016942586	0.013730606	0	0.08252105	0	0.001436163	0.153713759	0.002585093	0.040297203	0.017214066	0.042130544	0.181818182	0.006031883	0.0176648	0.117482517	0.015202203	0.013286713	0.004676974	0.176900007	0	0.034090909	0.049911593	0.006187651	0	0.006175499
320	10/12/2020	explain relationship covid alcohol consumption thank	Can you explain the relationship between COVID and alcohol consumption?Thank YOU!	NY	Middle Atlantic	0	0	0.011442308	0	0.012184806	0.016810272	0.118005669	0.005803157	0.03265243	0.071262767	0	0.255338904	0.004410399	0.007660167	0.027791857	0.007367686	0.034397867	0	0.126640495	0.105256983	0.098632922	0.016081871	0.025975319	0.009285051	0.012999071
321	10/12/2020	reinfection explain read person reinfecte different strain like get another serotype fair call reinfection new infection	Reinfection... (https://www.facebook.com/7533944086/posts/10158893490229087/)... can you explain... it read as if the person was reinfected by a different strain (like getting another serotype?)... Is it fair to call it a reinfection, or is it a new infection?			0.006992841	0.049392346	0.002393617	0	0.006702226	0.031398013	0.021527316	0.015678346	0.132254092	0.003787879	0.004935473	0.010707791	0.008569053	0.03179265	0.086200063	0.018237543	0.026038991	0.013517794	0.092023597	0.024275338	0.037922232	0.04671997	0.240436699	0.00726587	0.081230259
322	10/12/2020	talk study go around medium thank	Can you talk about this study going around in the media? Thank you! https://www.forbes.com/sites/roberthart/2020/10/12/extremely-robust-covid-19-virus-reportedlylasts-28-days-on-glass-and-currency/	CA	Pacific	0	0.020762151	0.00636464	0.062469011	6.96E-04	0.001257862	0.049857442	0.010338304	0.036565935	0.170914713	0.041423806	0.02479183	0.012630354	0.017580802	0.018372703	0.065746045	0.005338904	0	0.144004134	0.031340741	0.007457823	0.114096142	0.034733442	0.025122155	0.09813468
323	10/13/2020	see report individual nevada covid reinfection one time thing people getting reinfecte	I saw reports that there is an individual in Nevada with a COVID-19 reinfection. Is this is just a one time thing or are there other people out there getting reinfected?	NY	Middle Atlantic	0.027377639	0.053188982	0.012472244	0.014554585	0.039968835	0.05854293	0.037619241	0.005216459	0.013931296	0.006864924	0.007156978	0.017301277	0.010506473	0.020885566	0.069641081	0.008525308	0.061940874	0.036736822	0.019007797	0.004139213	0.038964739	0.099725755	0.280871542	0.024841662	0.030017778
324	10/13/2020	question evidence yet long term effect covid know issue chicken pox come back later shingle concern yet covid could something similar thank ann hall mcguffey	I have a question for you. Is there any evidence yet about long term effects of having had Covid-19? I know there are issues with chicken pox coming back later as shingles. Is there any concern yet that Covid could do something similar? Thank you Ann Hall McGuffey	OK	West South Central	0.013415315	0.008351648	0.014266681	8.53E-04	0.06573936	0.013013517	0.022600291	0.013023669	0.039445922	0.058775245	0.001452145	0.009339664	0.041071147	0.032894809	0.038909921	0.02179011	0.133963217	0.019152213	0.034334448	0.0146526	0.264949991	0.04411631	0.048896072	0.005181842	0.039811289
325	10/13/2020	know someone covid positive back april covid positive symptom time possible sar cov behave like shingle flare whenever wants never actually go away	I know someone who was covid positive back in April, and covid positive again (with symptoms both times) now. Is it possible that sars-cov-2 behaves like shingles, and will flare up whenever it wants, and never actually go away?	NY	Middle Atlantic	0.031790388	0.002865104	0.006057282	0.017505866	0.025915852	0.016857802	0.014035127	0.003521141	0.111610732	0.014736408	0.002360103	0.00975736	0.02922833	0.039709999	0.070363327	0.007848475	0.203568882	0.025697421	0.017225266	0.009347277	0.073075376	0.046727462	0.069016731	0.025427724	0.125750564
326	10/13/2020	read quite time ago expert think focus vaccine need seriously focus energy complimentary strategy help we contain virus find effective vaccine distribute one major complimentary strategy mention robust testing program fact see college pro sport team employ strategy strategy occur broadly example love one might able visit isolate elderly family member assist live facility testing door people might…	I read quite some time ago that some experts think we are too focused on a vaccine, and that we need to seriously focus energy on other, complimentary strategies that will help us contain the virus until we can find an effective vaccine and distribute it. One of the major complimentary strategies mentioned was a robust testing program. In fact, we see college and pro sports teams employing this s…	WI	East North Central	0.095783831	0.048006154	0.049195543	0.041897074	0.027244638	0.018191046	0.022767116	0.01590847	0.024972513	0.135834574	0.02207266	0.03007246	0.111226787	0.025826851	0.014978023	0.064496619	0.0360148	0.059081617	0.029983899	0.019507955	0.018608483	0.021935371	0.026003117	0.017727563	0.022662837
327	10/13/2020	smart know need get test covid cold flu season get test every sniffle cough sore throat	If we are being SMART, how will we know when we need to get tested for COVID during cold/flu season? Do we get tested for every sniffle, cough or sore throat?	IL	East North Central	0.071543516	0.02603027	0.002937201	0.031607099	0.008905497	0.019632009	0.007170894	0.006896005	0	0.006933661	0.004511341	0.086408125	0.015463918	0.076430061	0.200920318	0.017007407	0.272786799	0	0.002232143	0.004531169	0.025044243	0.026484175	0.030057705	0.019230769	0.037235675
328	10/13/2020	friend hometown fond du lac wi sharing focus family article claim finding recent cdc study prove wear mask little help prevent catch virus see several issue jump conclusion wonder could write could share link tired mask denial	Friends from my hometown (Fond du Lac, WI) are sharing this Focus on the Family article claiming findings from a recent CDC study prove wearing a mask does little to help prevent you from catching the virus. I see several issues with jumping to that conclusion, but wondered if you could write about it so I could share your link? I'm so tired of this mask denial! https://dailycitizen.focusonthefam…	WI	East North Central	0.064954965	0.02797354	0.010259762	0.046928263	0.022221535	0.025488336	0.02634763	0.014888828	0.027791183	0.157213103	0.034882364	0.015405893	0.01623162	0.001474689	0.006852449	0.022173137	0.008162333	0.007381905	0.20626109	0.015495495	0.041547003	0.03937561	0.07772953	0.006548618	0.076411121
329	10/13/2020	hearing get covid twice vaccine effective effectiveness wear short time	I'm hearing you can get COVID-19 twice. If this is so, will a vaccine be effective? Or will the effectiveness wear off in a short time?	IL	East North Central	0.010625004	0	0.076287417	0.064602258	0.037050025	0.010086163	0.038020478	0.005516804	0.006781766	0	0.08386344	0.006437137	0.005972696	0.086064225	0.091327198	0.099074806	0.055152771	0.010750853	5.12E-04	0.006108463	0.088609178	0.085965533	0.045091932	0.008982315	0.077117592
330	10/13/2020	ever point someone recovery covid would safe give hug someone covid clear long contagious time vector would safe space	Is there ever a point in someone's recovery from COVID-19 where it would be safe to give them a hug? If someone had COVID-19 and cleared it, so they're no longer contagious, is there a time before they can be a vector again when it would be safe to be in the same space?			0.04976517	0.033001441	0.046270793	0.047860473	0.037663092	0.031604881	0.034452371	0.02573773	0.012909633	0.061773194	0.044302019	0.015863843	0.070371142	0.013828144	0.040374495	0.047564397	0.105788658	0.013249638	0.016421929	0.006823376	0.055998452	0.027128353	0.079640174	0.025069258	0.056537345
331	10/13/2020	effective mask really confident wear mask well ventilated indoor space short time supermarket item ok school much long time indoor think case korea mask wearer starbuck catch guidance draw case	How effective are masks, really? How confident can I be that if I wear a mask into a well ventilated indoor space for a short time (supermarket, for a few items), that I'll "be ok"? What about school- much longer time indoors? I'm thinking about the case in Korea where the mask-wearers in Starbucks didn't catch it.... What guidance can we draw from that case?	NY	Middle Atlantic	0.009559751	0.068510195	0.006838762	0.113560367	0.036065574	0.076046228	0.028842041	0.010091038	0.013103328	0.021751086	0.124841185	0.061104804	0.074365983	0.017788233	0.012000482	0.009156867	0.014762949	0.060848743	0.048669497	0.014860222	0.079524179	0.038806208	0.019706926	0.012129586	0.027065766
332	10/13/2020	sign poll worker election day although family careful limit potential covid exposure past month deeply invest support democratic process november rd willing accept add risk entail question nerdy girl two fold good protect covid interact hundred stranger course many hour indoor public polling place thing could reduce risk normal life level live family member close knit careful otherwise isolate po…	I have signed up to be a poll worker on Election Day. Although my family and I have been very careful about limiting our potential COVID exposure over the past 7 months, I am deeply invested in supporting the democratic process this November 3rd, so I'm willing to accept the added risk that this will entail. My question for the Nerdy Girls is two-fold: 1) How can I best protect myself from COVID …	WI	East North Central	0.156668108	0.05337534	0.017498517	0.018675111	0.007709781	0.014113817	0.084335874	0.020571596	0.010928816	0.050683285	0.028081029	0.007829432	0.02588005	0.035652867	0.015042991	0.016738981	0.065875206	0.029212493	0.017676374	0.136221624	0.017699856	0.078752705	0.013547388	0.030593769	0.046634988
333	10/14/2020	holiday come want elderly mom live alone isolate safely pod prior eat together holiday do even member family work ie provide wear mask time work	With the holidays coming, I don't want my elderly mom (who lives alone) isolated. How can we safely "pod"� prior so that we can eat together for the holidays? Can this be done even if members of my family are working (ie- provided they wear masks at all times at work)?	NY	Middle Atlantic	0.274709621	0.039949076	0.014677485	0.072200828	0.016145681	0.002352941	0.015252816	0.019927358	0.024976773	0.042356659	0.078707518	0.032062309	0.047791769	0.002580429	0.036842976	0.002184759	0.048140467	0.036402105	0.002967541	0.016681771	0.016324793	0.041108305	0.010166155	0.031747512	0.073742356
334	10/14/2020	recent spate article circulate cdc report say covid patient report always often wear mask maybe shed light report actually say mean please thank work sort misinformation concern time mask wear already contentious worried fellow canadian friend family we one many article cdc report link	There is a recent spate of articles circulating that a CDC report says "85% of COVID-19 patients report "�always' or "�often' wearing a mask". Can you maybe shed some light on what the report ACTUALLY says, and means please? Thank you for the work you do! (this sort of misinformation is concerning at a time when mask wearing is already contentious - I'm worried not just about my fellow Canadians,…	Canada	Canada	0.023946763	0.039219604	0.021509522	0.065774355	0.075882895	0.054488221	0.018927881	0.016003968	0.050882189	0.054736252	0.04589194	0.015561762	0.020911373	0.007056288	0.018012209	0.007745413	0.019732198	0.016561876	0.147855584	0.035027575	0.024682281	0.122093215	0.034241914	0.036883809	0.026370912
335	10/14/2020	take k school reopening datum come brown university base early datum look like covid spread much inside school	What is your take on the K-12 school reopening data coming out of Brown University? Based on the early data, it looks like Covid isn't being spread all that much inside of schools.	WI	East North Central	0.036733044	0.009803922	0.017720373	0.036523644	0.018918933	0.157352445	0.018232481	0.019879554	0.050526808	0.039434819	0.011474426	0.008746998	0.022142874	0.008536374	0.014042402	0.039084415	0.0165578	0.214575544	0.034604573	0.006884301	0.030162256	0.041485735	0.03448286	0.038611877	0.017925986
336	10/14/2020	explain uv light installation efficiency vs virus	Can you explain about UV light installation and the efficiency of it vs virus?	FL	South Atlantic	0	0	0.01509645	0.218614719	0.011481272	0.060606061	0.022556391	0.034161491	0.05232504	0.027950311	0.017316017	0.00866648	0.276668976	0	0.01242236	0.010822511	0	0.019480519	0.078947368	0.003759398	0	0.041734772	0.08306086	0.004329004	0
337	10/14/2020	thank establish group continue provide research answer question everyone think perhaps specific question send way case answer may relevant wide group currently breastfeed month old daughter normal circumstance would likely already fully wean would consider quick take interest enough solid food alternative milk formula still get calorie however light potential second rise covid come week month kee…	Thank you for establishing this group and for continuing to provide researched answers to the questions everyone is thinking about. I have perhaps a more specific question, but am sending it your way in case its answer may be relevant to a wider group. I am currently breastfeeding my 15-month old daughter. In normal circumstances, I would likely have already fully weaned her or would consider doi…	CT	New England	0.029506544	0.019681817	0.038868669	0.015304294	0.014019119	0.044652259	0.071552305	0.043549102	0.018107916	0.130604393	0.029834204	0.033275577	0.019284374	0.037855071	0.043495292	0.068055395	0.020032719	0.016827196	0.046936684	0.059293299	0.036772598	0.050208672	0.031026647	0.024412372	0.05684348
338	10/14/2020	please address follow study suggest lockdown measure actually cause death covid long run even nothing	Can you please address the following study that suggests lockdown measures actually cause more death from covid 19 in the long run than even "doing nothing" https://nationalpost.com/news/world/strict-covid-19-lockdowns-could-lead-to-more-waves-and-more-deaths-u-k-study-finds	Canada	Canada	0	0.011696109	0.019676633	0.047965478	0.03612867	0.078300979	0.055989825	0	0.040774948	0.084347719	0.004646136	0.012579668	0.034657692	0.009131752	0.011116743	0.027253628	0.028930267	0	0.117553197	0.058512125	0.08511223	0.162102906	0.046329221	0.019569676	0.007624398
339	10/14/2020	covid test positive antibody four month later still possible come contact virus u knowingly transmit someone yet word spread even get infect	If I had covid and tested positive for antibodies four months later is it still possible to come into contact with the virus u knowingly and transmit it to someone who has not had it yet? In other words can i spread it even if I don't get infected?	TX	West South Central	0.032648797	0.012760804	0.03740204	0.016553673	0.020911875	0.015854342	0.003526646	0.033151725	0.043022329	0.011306945	0.006785534	0.02435708	0.021234611	0.04631683	0.040569966	0.005742284	0.239398592	0.007325319	0.019271052	0.011445578	0.02975779	0.023467417	0.214985028	0.018165251	0.018583946
340	10/14/2020	understand antigen test repeat pcr recommend repeat positive covid pcr test day however news white house suggest testing perform antigen testing potus flotus son repeat negative test follow positive test concern mislead public myriad way include validity value testing problematic concept testing isolation quarantine we clinical contact tracing role would advise we address patient caseload thank	My understanding is that, while all antigen tests should be repeated with a PCR, it is not recommended to repeat a positive covid PCR test for 90 days. However, news from the White House suggests that the testing they are performing is antigen testing, and that POTUS, FLOTUS, and their son have had repeat negative tests following their positive tests. I'm concerned that this is misleading the pub…	MA	New England	0.032191824	0.009109825	0.021354327	0.009402756	0.006172421	0.020219115	0.06938553	0.01928627	0.037740662	0.026099169	0.040125825	0.008891091	0.009034748	0.009330695	0.002977699	0.029652126	0.321216356	0.005548315	0.086822443	0.095614511	0.034228985	0.008615254	0.034722854	0.01909883	0.043158368
341	10/14/2020	plan day quarantine visit family thanksgiving christmas would look like activity dr appointment trip grocery store would advisable day period pretty sure visit sister recently recover cancer treatment want make safe possible	If I were to plan to do a 14 day quarantine before visiting family for Thanksgiving and then again for Christmas, what would that look like? Are there any activities (such as a dr's appointment or a trip to the grocery store) that would not be advisable during the 14 day period? I'm pretty sure I will be visiting my sister (recently recovered from cancer treatment, and want to make that as safe a…	OR	Pacific	0.278626527	0.028192248	0.05867259	0.028494241	0.017397855	0.028603233	0.028252274	0.014676861	0.006990681	0.015804555	0.012626765	0.053722473	0.02433702	0.054555518	0.012977161	0.014305659	0.088145403	0.016741293	0.056505678	0	0.013138768	0.052335674	0.026893624	0.032506696	0.035497203
342	10/15/2020	possible covid spread many people wear cloth mask effective instead n kn respirator make filter virus size particle	Is it possible COVID19 is spreading because so many people are wearing cloth masks which are not very effective instead of N95 or KN95 respirators which are made to filter virus sized particles?	DC	South Atlantic	0.012461059	0.018598215	0.019705823	0.06096303	0.013890943	0.029057037	0.057451382	0	0.035591688	0.026272669	0.304511135	0.003599866	0.052708182	0.02009127	0.013020213	0.020789437	0.017493115	0.02071155	0.012227539	0.01377147	0.021974964	0.038111076	0.105692734	0.022634784	0.003115265
343	10/15/2020	family friend travel air stay we december plan mask home keep distance stay outside much possible use separate bathroom take general precaution arrive good time take test arrival test result shorten quarantine thank	I will be having a family friend travel by air to stay with us in December. We plan to mask at home, keep distance, stay outside as much as possible, use separate bathrooms, and take general precautions when he arrives. When is the best time for him to take a test after arrival, and can the test result shorten his quarantine? Thanks.	VT	New England	0.19144741	0.017294548	0.009785668	0.092964777	0.018138509	0.007126673	0.023676983	0.023212262	0.01194787	0.045389411	0.037321003	0.020852441	0.054349888	0.014971651	0.01040606	0.025387587	0.181053838	0.018246236	0.016832699	0.003420687	0.001212375	0.023593859	0.006892455	0.065909187	0.078565921
344	10/15/2020	husband antibody test week come back negative result like mine line positive list curious number mean mine might much high teacher speculate perhaps mean way cold illness might cause similar antibody also know march school close least one colleague covid also speculate perhaps mean tiny smidgen covid antibodie real deal know probably certain possible likely	My husband and I both had antibody tests this week, and we both came back negative, but his result was like 0.40 and mine was 1.10 (the "line" for a positive was listed as 1.40"). I'm curious what those numbers mean, and why mine might be so much higher than his. I'm a teacher, so I speculated that perhaps it means that I've had way more colds and other illnesses that might cause *similar* antibo…	NY	Middle Atlantic	0.025156162	0.01078024	0.040443921	0.014835018	0.039939491	0.040800632	0.138316113	0.011212195	0.035830214	0.035994939	0.021921659	0.013969314	0.041558283	0.017192506	0.010621145	0.026563412	0.145681142	0.063897505	0.055540124	0.008458835	0.04222696	0.053086952	0.03886817	0.017512045	0.049593021
345	10/15/2020	difference take restaurant food cook vs term risk die sushi	Is there any difference between take out/ restaurant food that is cooked vs not in terms of risk? We are dying for sushi!	CA	Pacific	0.029744997	0.06755012	0.02295002	0.014825828	0.038043856	0.117000514	0.074850456	0.014819945	0	0	0.012121212	0.301093291	0.057075254	0.005981308	0.00411215	0.057778927	0	0.019204231	0.04932449	0	0.088587258	0.010654206	0	0.011107335	0.003174603
346	10/16/2020	person school k drive covid outbreak	Is in person school for K-12 driving COVID-19 outbreaks?	WI	East North Central	0.119402985	0.029336735	0.00633553	0	0.011488427	0.016810272	0.014754036	0.002325581	0.02020202	0	0	0.020584066	0.014754036	0	0.027791857	0.003885792	0.045215425	0.311043654	0	0.048682466	0.037506336	0	0.093113107	0	0.01010101
347	10/16/2020	datum contact tracing tell we frequently specifically community transmission take place know health provider increase risk hear super spreader event news know people share living space contract virus really like know additional information example many positive case trace shopping grocery store store attend doctor appointment eat restaurant travel long distance car airplane like know rate positiv…	Is there any data from contact tracing that can tell us how frequently and specifically how community transmission is taking place? We know that health providers are at increased risk, we hear about super spreader events in the news and we know that people who share living spaces contract the virus from each other. I'd really like to know additional information. For example how many positive case…	WA	Pacific	0.039969816	0.030610766	0.018666381	0.035448927	0.011965402	0.099290808	0.0357559	0.006866981	0.022005729	0.038912571	0.005915077	0.130080159	0.055498782	0.017084767	0.018495631	0.017868166	0.080680165	0.020852837	0.027820543	0.064158755	0.042846219	0.061879236	0.048562599	0.059348521	0.009415262
348	10/16/2020	report appear people contract covid report wear face mask make	In this report, it appears that most people contracting covid report having worn face masks. What do you make of this? https://www.cdc.gov/mmwr/volumes/69/wr/pdfs/mm6936a5-H.pdf?fbclid=IwAR27qTZtgaLYI5kyE_NB6vF9IFupktJ7v654sTgYKEVqpe9TdJc3nokzkUk	WI	East North Central	0	0.033009497	0.011981618	0.109733454	0.086778391	0.09207808	0.01722488	0	0.031849135	0.00215311	0.174108992	0	0.009330144	0.001196172	0.023436383	0.012140087	0.042103108	0.036108733	0.024641148	0.021633722	0.114951084	0.035467406	0.093408189	0.026666667	0
349	10/16/2020	iowa department public health come new guidance state people wear mask person covid would long need quarantine day agreement cdc many school district require quarantine people contact covid party wear mask evidence new guidance	The Iowa Department of Public Health came out with new guidance stating that if both people were wearing masks, the person who does not have COVID-19 would no longer need to quarantine for 14 days. This is not in agreement with CDC but many school districts are now not requiring quarantines if people were in contact with COVID-19 if both parties were wearing a mask. What is the evidence for this …	IA	West North Central	0.039186839	0.076507645	0.008816117	0.122501496	0.005646247	0.021248028	0.012758329	0.00180448	0.090801866	0.013714917	0.066749382	0.011998473	0.012437591	0.009954481	0.016296083	0.009775135	0.089788583	0.11433008	0.01123769	0.106740643	0.048847831	0.030705909	0.040534576	0.021343548	0.01627403
350	10/17/2020	nanny teenage son test positive day ago test negative care extra cautious week pregnant long wait bring back	Our nanny's teenage son tested positive a few days ago. She tested negative but is caring for him. We are being extra cautious as I am 20 weeks pregnant. How long should we wait to bring her back.	IL	East North Central	0.103967103	7.86E-04	0.012073076	0.024130993	9.58E-04	0.001683502	4.79E-04	0.032001124	0.014874483	0	0	0.022147559	0.016639781	0.088586608	0.031657236	0.06138546	0.325097592	0.037891222	0	0.043209877	0.035371851	0.011930466	0.003367003	0.002833864	0.128928268
351	10/17/2020	everyone family infect clear per cdc guideline interact family member friend week later without take precaution	If everyone in my family has been infected, once we are cleared per the CDC guidelines, can we interact with other family members and friends a few weeks later without taking precautions?	PA	Middle Atlantic	0.185465659	0.153600147	0.006191589	0.109746779	0.027978584	0.038553096	0.030914535	0.020440533	0.018270353	0.004759934	0.043367347	0.009860704	0	0.046550377	0.004225723	0.00338785	0.046333379	0.038420703	0.021383716	0.010227273	0.011295181	0.031579531	0.069577893	0.018171701	0.049697412
352	10/17/2020	question important public official maintain foot space wear mask indoor meeting city council school committee etc transmission perspective norm set perspective	Question: how important is it for public officials to BOTH maintain 6+ foot spacing AND wear masks for indoor meetings (city council. school committee, etc), both from a transmission perspective and from a norm-setting perspective?	ME	New England	0.003511082	0.050686609	0	0.242433166	0.00280112	0.006144393	0.067467713	0.012730817	0.011841774	0.095199898	0.063723837	0.024316548	0.100905576	0	0.005941771	0.00280112	0	0.091081403	0.002129297	0.118146439	0	0.042333857	0.013529317	0.027069588	0.015204674
353	10/17/2020	first glad find page page amaaaazing nurse mom pandemic start feel burn keep family safe gaslighting go right question lot talk need open school think side situation put everyone back school wait vaccine student healthy love home well feed send back much talk opening kid school greatly value education nothing change since march feel dangerous want vulnerable become canary coal mine	First of all - I am so glad I found your page. Your page is amaaaazing. As a nurse and mom during this pandemic, I start to feel very burned out in keeping my family safe with all of the gaslighting going on right now. My question is, there's a lot of talk about needing to open up schools. I think there are a few sides to this situation. Should we put everyone back in school? Should we wait for a…	CA	Pacific	0.039913047	0.017193182	0.00482621	0.031247043	0.037445745	0.013513478	0.033134788	0.046211045	0.052686944	0.137410975	0.020026229	0.014105164	0.027410918	0.03294764	0.050652579	0.01327056	0.011219712	0.128707672	0.016229245	0.031247164	0.006347808	0.131328193	0.01443607	0.010962501	0.077526089
354	10/17/2020	hello fangirl could talk study correlate covid blood type	👋🏽 hello! #fangirl here ❤️ ...could you talk about the 2 (or more?) studies correlating COVID-19 with blood type?	CA	Pacific	0.037005695	0	0.110502269	0.009623797	0.044201342	0.075537486	0.024923766	0	0.020649895	0.15918015	0.061327937	8.75E-04	0.003535354	0	0.069783466	0.067548735	0.030736278	0.00462963	0.039365352	0.00551895	0.04759905	0.031496063	0.155085004	0	8.75E-04
355	10/17/2020	bit debate someone clear plastic mask think filter breath way cloth n mask breath push edge therefore virus filter person talk think since doctor use must work assume like people think face shield alone enough mask outdate light know covid spread heavy droplet aerosolize thought	I am in a bit of a debate with someone about clear plastic masks. My thought is that they do not filter our breath the way that cloth and n95 masks do, so the breath is being pushed out the edges and therefore virus is not being filtered. The person I'm talking to thinks that since some doctors are using them, they must work. I am assuming that, like people thinking face shields alone are enough,…	OR	Pacific	0.01235596	0.019117109	0.016272087	0.041484948	0.016929652	0.021431094	0.03513128	0.020025782	0.009830992	0.058941618	0.2043011	0.075387718	0.071569143	0.009121356	0.014374707	0.008501989	0.024213825	0.023800123	0.028938367	0.010460501	0.03428501	0.057426937	0.123418714	0.009753294	0.030704475
356	10/17/2020	important ft vs say ft social distancing school mask good ventilation hvac treatment plexiglass use	How important is 6 ft vs say 3 ft social distancing in schools where masks and good ventilation and HVAC treatment and plexiglass are being used?	TX	West South Central	0	0.008271551	0.065053233	0.208146965	0.002031253	0.028282828	0.054691718	0.004579868	0	0.018627358	0.054261561	0.066226048	0.186888324	0	0.00467132	0.013462703	0.002424242	0.162861455	0.050675513	0.008830245	0.007534976	0.044671929	2.43E-04	0.007563601	0
357	10/17/2020	five school age grandchild school come son house christmas age contemplating come indoor two hour mask outside possible temp one family fly another state also mask skip altogether	Five school age grandchildren who are in school will be coming to my sons house for Christmas. We (age 68,69) are contemplating coming over to be indoors for two hours with masks on. Outside not possible at temps in the 20's. One family flying from another state. Should they also mask or should we skip it altogether ?	ID	Mountain	0.207138552	0.06069863	0.002636054	0.076707431	0.014269025	0.024409393	0.007974122	0.098449388	0.016449325	0.007852632	0.039053522	0.031842218	0.052561146	0.055369486	0	0.006164998	0.021955359	0.118486921	0.00576517	0.010128851	0.002806122	0.014264846	0.006054786	0.019439688	0.099522332
358	10/17/2020	family pretty careful regard covid husband work university work site hour week limited student contact office everyone mask third grader small private school person mask require time eat lunch outside window open etc interact neighbor outside distance son play select neighborhood child outside flu shot yesterday morning husband start feel unwell develop fever fatigue ache chill go afternoon covid…	My family has been pretty careful with regards to Covid. My husband and I both work at universities and have been working on site about 20 hours/week each. We have limited student contact, our own offices, and everyone is masked. Our third grader's small private school is 100% in person - masks are required at all times, they eat lunch outside, windows open, etc. We interact with some neighbors o…	PA	Middle Atlantic	0.053142342	0.018586694	0.011917743	0.069941178	0.034464038	0.03364406	0.02433548	0.03686697	0.01409951	0.024013938	0.011984571	0.014256639	0.058738691	0.042612638	0.027052649	0.020463885	0.15047931	0.113204958	0.053487834	0.016698578	0.023904159	0.04112768	0.026675019	0.013833984	0.064467452
359	10/17/2020	hospital full asymptomatic covid patient remove skilled nursing facility allow return hospitalization threat tax hospital resource inflate seriousness virus true false covid test can not distinguish virus common cold flu also skew case count data national cable news network recently broadcast graphic say flu case week try verify stat cdc website find anything could explain mask hand washing less …	(1) Hospitals are full of asymptomatic COVID patients who have been removed from skilled nursing facilities and aren't allowed to return. Their hospitalizations are not a threat but tax hospital resources and inflate the seriousness of the virus. (2) True or false? COVID tests cannot distinguish between the virus, the common cold and the flu. This is also skewing case counts and other data. (3) A…	WI	East North Central	0.017459498	0.013158702	0.040669493	0.026673543	0.021716648	0.141306674	0.020456562	0.025134716	0.018943041	0.071241181	0.020346616	0.102728622	0.055916028	0.011637276	0.039160804	0.010249308	0.034717375	0.056877337	0.073142279	0.055713708	0.031213345	0.035364457	0.03279704	0.012400654	0.030975093
360	10/18/2020	although always wear mask public cleaning nostril cotton bud grapefruit seed extract onguard essential oil get home anti viral wonder whether would harmful whether actually provide protection possible expoosure	Although I always wear a mask in public, I have been cleaning my nostrils with a cotton bud and grapefruit seed extract or onguard essential oil when I get home as these are anti-viral. I wondered whether this would be harmful or whether it actually provides some protection from a possible expoosure?	NY	Middle Atlantic	0.030794447	0.012826853	0.002072952	0.052674202	0.018416357	0.007773222	0.036884563	0.003536789	0.013103937	0.032966247	0.10369248	0.045824511	0.011631928	0.02738063	0.036333799	0.023044371	0.006691965	0.003224052	0.266030215	0.046826722	0.020685703	0.021327467	0.10395753	0.049479886	0.022819171
361	10/18/2020	spray disinfectant indoor clear air speak someone home essential repair word addition open window run air filter spray lysol help	Does spraying disinfectant indoors "clear the air," so to speak, if you've had someone in your home (such as for an essential repair)? In other words, in addition to opening windows and running an air filter, does spraying Lysol help?	NY	Middle Atlantic	0.014224563	0.023734454	0.006823094	0.033597402	0.004678945	0.003635035	0.004194631	0	0.002777778	0.015255005	0.164924758	0.044782913	0.346102638	0	0.003371684	0	0.014824676	0.022078434	0.122863019	0.044444444	0.003355705	0.014102791	0.052512993	0.024398654	0.033316385
362	10/18/2020	safely people work inside house e plumber exterminator talk emergency big job take minute	How can i safely have people work inside my house (i.e. plumber, exterminator...). I'm talking about for emergency big jobs that don't take a few minutes.	FL	South Atlantic	0.070930107	0.04295477	0.018461045	0.045982398	0.022992182	0.004054376	0.03874092	0.002421308	0.002980131	0.028163909	0.024623269	0.114781388	0.081778027	0.004272363	0.015640743	0.069805895	0	0.015761178	0	0.080818966	0.001729072	0.158697539	0.018757359	0.030161583	0.034062899
363	10/18/2020	product facebook call ghluv claim protect user germ would something like actually work carry germ around fabric anything touch spread	There's a product on Facebook called ghluv which claims to protect the user from germs. Would something like this actually work? Wouldn't you then just carry the germs around on the fabric and anything you touch after spread it?	PA	Middle Atlantic	0.014391642	0.003167421	0.006885091	0.007692308	0.00811119	0.018773783	0.01666572	0.016150138	0.02732966	0.055213186	0.153722113	0.065248014	0.012585584	0.006621522	0.008695652	0.009920298	0.007470322	0.013234339	0.281427965	0.031635667	0.009562264	0.059804738	0.092877664	0.019539539	0.053274181
364	10/18/2020	couple safe sex high contagious pandemic spouse go work choose sleep different room since end february decrease air sharing thank	How does a couple have safe sex during this high contagious Pandemic? My spouse and I go to work, we have chosen to sleep in different rooms since the end of February to decrease air sharing. Thank you	WI	East North Central	0.012709304	0.030007448	0.018744677	0.021064459	0.013805987	0.034422996	0.031000465	0.02280569	0.018959044	0.048777975	0.010186555	0.026651519	0.126386148	0.023913475	0.010563973	0.0157148	0.03940039	0.012126586	0.004805014	0.040126757	0.003870723	0.031601258	0.010516634	0.067297682	0.324540442
365	10/18/2020	often hear healthcare provider misreport covid number get money government true	I often hear that healthcare providers misreport COVID numbers to get more money from the government. Is this true?	WI	East North Central	0.00553871	3.44E-04	0.007587975	0	0.035903714	0.083199407	0.015422078	0.005015276	0.027646596	0.035497835	0.028520499	0.02649382	0	0.018792875	0.049632014	0.020969608	0.133362305	0.010928962	0.059646793	0.180045447	0.03946727	0.04640471	0.018930403	0.150649351	0
366	10/18/2020	safe take baby store know wear mask pretty well protect everyone else wear mask	Is it safe to take babies to the store knowing they can't wear masks? Are they pretty well protected by everyone else wearing masks?	MN	West North Central	0.086067293	0.021107981	0.012501056	0.201165675	0.01588785	0.036064811	0.045354206	0.032443022	0.02319799	0.018601873	0.155537709	0.067578446	0.029457825	0.013715524	0.02823795	0.019727592	0.005336504	0.010811388	0.001020408	0	0.017245253	0.103956803	0.027149147	0.016950725	0.01088297
367	10/18/2020	datum plentiful number rate covid case death age race gender area datum available political affiliation datum may important risk reduction information try decide election night party attend free wine cheese big long hug elation despair thank consistently practical guidance	Data are plentiful on numbers and rates of COVID-19 cases/deaths by age, race, gender and area. Are data available by political affiliation? Such data may be very important risk reduction information for those who are trying to decide which election night parties to attend for the free wine, cheese and big, long hugs of elation or despair. Thank you for your consistently practical guidance.	WI	East North Central	0.020632093	0.025640757	0.005451865	0.043290535	0.015137414	0.210629408	0.074680997	0.028885654	0.005626389	0.029228541	0.025641026	0.020992365	0.012171431	0.010450147	0.010007194	0.058472443	0.025316299	0.07487387	0.030743048	0.126589645	0.048084854	0.022299326	0.003996203	0.015184822	0.055973674
368	10/18/2020	friend family get cold recently possible safe exposure covid possible get cold even safe covid exposure	I have friends and family who have gotten colds recently. How is this possible if they are being safe about exposure to COVID? Is it possible to get a cold even if you are being very safe about COVID exposure?	CA	Pacific	0.106515155	0.033305474	0.004751647	0.054100985	0.038014268	0.012607704	0.041387599	0.027666504	0.024203324	0.004759934	0.013750702	0.081860511	0.071974046	0.025840203	0.069899649	0.010840786	0.158289455	0.006268997	0.017861811	0.008174372	0.036683249	0.030486173	0.066693008	0.01979572	0.034268726
369	10/18/2020	safe stay hotel pandemic	Is it safe to stay in a hotel during the pandemic?	OH	East North Central	0.42041637	0.031534954	0	0.0772131	0	0.011160714	0.014508929	0.018617021	0	0.080357143	0	0.042173252	0.020896657	0	0	0	0	0.019234422	0	0.005580357	0	0.0625	0	0.042339476	0.153467604
370	10/19/2020	risky wear mask walk alone outside one else around easily keep distance someone turn pro mask always wear outdoor park etc want really understand stress relief work childcare right take min daily walk quiet neighborhood see people max time easy cross street breathe fresh air minute every day feels restore clear head way make happen wear mask real self care bring mask wear see someone neighbor alw…	Is it risky to not wear a mask walking alone outside - if no one else is around and you can easily keep distance if someone turns up? I'm 100% pro-mask (always wear them in outdoor parks, etc), so want to really understand. My stress relief from work/childcare right now is taking a 30-min daily walk by myself in our quiet neighborhood. I see about 5 people max in this time, and it's easy to cross…	DC	South Atlantic	0.036355476	0.016593074	0.013821594	0.206128655	0.012840685	0.017514743	0.034008915	0.013536175	0.010300724	0.021425693	0.088529711	0.056390291	0.090840399	0.008458846	0.018993746	0.016736525	0.029903119	0.018356674	0.036650024	0.027310418	0.009038125	0.132550836	0.034254982	0.010115286	0.039345284
371	10/19/2020	see research virgin coconut oil prophylactic covid philippine research conduct high level government research agency could provide clarity study	I've been seeing research on Virgin coconut oil as a prophylactic for Covid-19 in the Philippines. Research is being conducted by a high level government research agency. Could you provide some clarity on the studies?	CA	Pacific	0.017967994	0.009388341	0.041617919	0	0.009109476	0.020632579	0.079692423	0.004445124	0.022896283	0.036451586	0.032001657	0	0.001674641	0.053062985	0.00910328	0.054759155	0.01455929	0.004224483	0.326752477	0.103077923	0.060903043	0.015282772	0.018343207	0.058238721	0.00581464
372	10/19/2020	safe kid play playground public park	Is it safe for my kids to play on the playground at public parks?	TX	West South Central	0.035460993	0.049241998	0	0.547414708	0.004901961	0	0.014991182	0.137320088	0	0	0.041446208	0.021501745	0.031474964	0	0	0	0	0.039830294	0	0.048722513	0	0	0	0.017561635	0.010131712
373	10/19/2020	china really k case report	Did China really only have under 100K cases, or are they not reporting them?	TX	West South Central	0	0	0	0.01484375	0.077631579	0.202997924	0.03203125	0.01484375	0.037223715	0	0	0.03046875	0.1125	0	0.025	0.0015625	0.013457077	0.02212152	0.091059653	0.019436992	0.048424716	0.05546875	0	9.28E-04	0
374	10/19/2020	dear pandemic mean ventilation ach see table scroll bottom understand table safe ventilation level room group high risk age individual wear mask talk say seated foot least hour room build people hold group people day week people group overlap room round thank please use name	Dear Pandemic, What does this mean? Ventilation = >6 ACH. See Table 10 (scroll to bottom) at https://www.cdc.gov/infectioncontrol/guidelines/environmental/background/air.html#c3e I did not understand Table 10. Is this a safe ventilation level for a room for a group of high-risk (over age 65) individuals to be in? They will be wearing masks, not talking (so they say), seated 6 feet from each other…	CA	Pacific	0.051312861	0.035255348	0.025314911	0.069254544	0.002684515	0.022922413	0.095281259	0.03612145	0.005980776	0.122556253	0.026629678	0.028756885	0.164553101	0.033659383	0.007192485	0.016072668	0.03010618	0.027713382	0.040642964	0.019201143	0.008028334	0.06941055	0.030070899	0.010232572	0.021045448
375	10/19/2020	high school person consequence mask seem like break rule consequence would think first would reminder would detention suspension sort thing pandemic	For high schools who are in person should there be a consequence if they do not mask? It seems like breaking any of the rule there should be consequences. I would think the first would be a reminder but then it would be detention or suspension or some sort of thing. This a pandemic after all.	CA	Pacific	0.066028999	0.017063786	0.008587944	0.0576898	0.018992305	0.025172902	0.233382131	0.016491699	0.006700884	0.052449471	0.026038342	0.013259841	0.013198599	0.088943471	0.007887818	0.019706919	0.00730116	0.082528483	0.015653568	0.003750988	0.03346344	0.112860901	0.023542964	0.040065639	0.009237945
376	10/19/2020	please summarize know need wear mask outside understanding must wear within foot foot well otherwise walk run bike e sit around foot away other mask necessary people area dense suburb major city seem different understanding wear mask time outside even one around wear mask even run biking pass other close proximity sidewalk trail know discuss post thank advance share recent scientific recommendati…	Can you please summarize what we know about the need to wear masks outside? My understanding is that we must wear them within 6 feet of each other (and 10 feet is better). Otherwise, if walking, running, biking (i.e., not just sitting around) and more than 6-10 feet away from others, masks are not necessary. The people in my area (a dense suburb of a major city) seem to have very different unders…	MD	South Atlantic	0.022755731	0.035935991	0.006763523	0.28803829	4.11E-04	0.010416793	0.047009337	0.004695016	0.016341779	0.071339421	0.074317801	0.022431059	0.03755507	0.008788936	0.010949739	0.009919921	0.017790003	0.025767497	0.041151863	0.038046578	0.02656479	0.042685949	0.0482396	0.032184629	0.044515054
377	10/19/2020	frequently hear covid number exaggerated healthcare provider get money federal government come	I frequently hear COVID numbers are "exaggerated " because healthcare providers get more money from the federal government. Where is this coming from??	WI	East North Central	0.06297044	3.16E-04	0.006955644	0	0.021751024	0.076266123	0	0.004597337	0.018373712	0.021067107	0.029169093	0.075907345	0.00990099	0.017226802	0.045496013	0.02252247	0.089933048	0.010018215	0.016729798	0.13594113	0.045982253	0.029467296	0.018177952	0.221428571	0.01980198
378	10/19/2020	safe preschooler outdoor play date friend outside bubble one time low exposure family kid wear mask keep distance fairly reliably friend preschooler reliable please give advice age group thank	Is it safe for my preschooler to have outdoor play dates with friends outside our bubble (one at a time, from low exposure families)? My kid can wear a mask and keep distance fairly reliably, but her friends (and most preschoolers) are not as reliable. Can you please give advice for this age group? Thank you!!!	MN	West North Central	0.05541615	0.037569743	0.00862626	0.270204889	0.001158277	0.029493375	0.050797838	0.15299463	0.001008549	0.059751244	0.034019817	0.01267658	0.020941628	0.01313535	0.011386177	0.014678399	0.046714202	0.020972887	0.030801718	0.009452367	0.001152627	0.042527654	0.006408232	0.010524072	0.057587338
379	10/20/2020	last post air travel august reference even early post move holiday season update would helpful specifically understand air travel risk spread covid geographically advise epidemiologist public health perspective far individual risk hear plane relate contract covid case past april washington post article even say individual risk actually relatively low emphasize public health concern commit make ho…	Your last post on air travel was in August and referenced an even earlier post. As we move into the holiday season, any updates would be so helpful! Specifically, I understand air travel is a risk for spreading COVID geographically so is not advised from an epidemiologist/public health perspective but as far as individual risk, I haven't heard of plane related contracting of COVID cases past Apri…	CO	Mountain	0.103717285	0.023443777	0.016434193	0.017062	0.012455315	0.050083224	0.09649761	0.007493418	0.012206153	0.062255839	0.019247931	0.011918862	0.04755759	0.014083793	0.015753872	0.013420539	0.026321146	0.019252218	0.050217256	0.05003413	0.069325322	0.028353078	0.038443559	0.158163142	0.036258748
380	10/20/2020	study cancer patient weather covid different people undergo cancer therapy like chemo radiation previously life currently people high risk general population	What studies are there about cancer patients and how they weather covid? How is that different for people who have undergone cancer therapies like chemo or radiation previously in their life, but not currently? Are those people at higher risk than the general population?	TX	West South Central	0.011660758	0.060605292	0.268773972	0.006940379	0.008052532	0.034438983	0.104189755	0.02219439	0.013992165	0.02386106	0.012192025	0.017108803	0.051580877	0.003174603	0.025234241	0.070471117	0.012770577	0.011202225	0.01720796	0.041366816	0.049029142	0.076013502	0.052301644	0.001483216	0.004153966
381	10/20/2020	let neighbor child go person school play friend pet dog dog friendly really like child get close outside husband think covid pet dog fur pet dog could infect	Can I let my neighbors (children) who go to in-person school and play with friends pet my dog? My dog is very friendly and really likes the children. I don't get close to them and this is all outside. My husband thinks that if they have covid and pet the dog, it will be on her fur and then if we pet the dog, we could be infected?	PA	Middle Atlantic	0.023447355	0.0305057	0.001357613	0.092558051	0.009098425	0.00688089	0.019802461	0.06885404	0.010378625	0.016758553	0.002740224	0.01600609	0.038704304	0.009508765	0.024908651	0.00581145	0.023559818	0.065583716	0.063684035	0.011748622	0.013681583	0.056578095	0.094313714	0.001112412	0.292416806
382	10/20/2020	friend tutor come home every day day help child online schooling tutor family covid spring friend ask tutor mask house friend child wear mask know many factor play situation risky friend family risky we visit friend since around unmasked non family member tutor	Our friends have a tutor coming into their home every day all day to help with their 5 children's online schooling. The tutor and his family had covid in Spring. Our friends do not ask the tutor to mask in the house, nor do our friends or their children wear masks while he is there. I know there are many factors at play in this situation, but how risky is this for our friends/their family? And ho…	KS	West North Central	0.126374813	0.063480823	0.001027582	0.10973081	0.008171091	0.025454338	0.049898219	0.050529653	0.01087855	0.028127063	0.044346503	0.017001224	0.02032063	0.007497936	0.017240325	0.00565424	0.035073467	0.022729064	0.021248909	0.01173836	0.014451859	0.036244386	0.012066958	0.027496037	0.233217159
383	10/20/2020	high risk coronary artery disease go walk hour trail usually pass people wear mask outside walk feel like perhaps time get annoying	I am higher risk (62 with coronary artery disease). When I go walking an hour in a trail, I usually pass about 8 people. Should I be wearing a mask outside walking then? I feel like perhaps I should, but at times it gets annoying.	WI	East North Central	0.052170523	0.027891197	0.100801871	0.211846147	0.005200625	0.012939056	0.075267422	0.040991033	7.21E-04	0.005338078	0.039863435	0.038725764	0.08324943	0.022365952	0.040613062	0.003145086	0.007335301	0.011151509	0.004480094	0.030923399	0.019367981	0.100631068	0.039138639	0.003432552	0.022409877
384	10/20/2020	husband work place everyone wear mask high risk retire wear mask home sleep separate room thank	My husband is working at a place where everyone wears masks. I am higher risk & retired. Should he be wearing a mask at home? Should he be sleeping in a separate room? Thanks	WI	East North Central	0.047353588	0.057031225	0.00676418	0.157988565	6.31E-04	0.008663745	0.084048822	0.046719223	0.003444374	0.037095305	0.131482166	0.019996898	0.101677724	0.013289229	0	0.00130571	0.008177978	0.024086253	0.006006267	0.021961664	0.004166699	0.032330997	1.74E-04	0.003481894	0.182122433
385	10/20/2020	catch covid know vaccine even necessary try come well medicine	If you can catch covid 19 more than once as we now know we can are vaccines even necessary? Or should we just try and come up with better medicine?	MO	West North Central	0.030648418	0.001436782	0.021685644	0.055747126	0.023372156	0.055127226	0.049909638	0	0.028182817	0.04132315	0.048166955	0.047626814	0.05827937	0.015313505	0.122887669	0.053176434	0.05301471	0	0.038095238	0.005829124	0.046713575	0.068082559	0.088690303	0.014920704	0.031770081
386	10/20/2020	year old mother coma lung fill fluid fever get covid test	My 96-year-old mother has been in and out of a coma with her lungs filled with fluid. She has Not had a fever, so she did not get a Covid test. Should she?	MN	West North Central	0.014140108	0	0.003864018	0	0.133347306	0.009169239	0	0.127951665	0	0	0.017482517	0.093503199	0	0.018792875	0.076403289	0.041100991	0.169216657	0.054560382	0	0.005553148	0.117123569	0.050815703	0.018930403	0	0.048044929
387	10/20/2020	mask get protection other wear one day around	Masks... do I get some protection from others by wearing one? Or is it only the other day around?	IA	West North Central	0.025067691	0.044693924	0	0.195945865	0.004597337	0.001974724	0.0225047	0.010450507	0.00678733	5.92E-04	0.166463151	0.003566899	0.015288424	0.111627009	0.048376689	0.01780006	0.075736857	0.012238254	0.007272359	0.010476533	0.033180832	0.04253418	0.076244505	0.011877828	0.054701923
388	10/20/2020	learn early datum come k school reopen new insight three question good practice covid safety school necessary condition safely reopen school local state government policy move we towards reopen	What can we learn from the early data coming out of K-12 schools that reopened? Do we have any new insight into these three questions: (1) What are best practices for COVID safety in schools? (2) What are the necessary conditions for "safely" reopening schools? (3) What local/state government policies can move us towards reopening?	OR	Pacific	0.034285184	0.009516497	0.005983563	0.023781213	0.004405314	0.02953616	0.017388729	0.006505282	0.035520101	0.062318451	0.012986229	0.013376857	0.039485263	0.011702365	0.012412556	0.030630696	0.023853014	0.291883809	0.004423314	0.071497901	0.028786088	0.023079382	0.013256159	0.129538911	0.029364204
389	10/20/2020	think separate long room clear shower curtain parent sit end room mask hepa filter window open holiday	What do you think about separating a long room with a clear shower curtain, where my parents and I sit on each ends of the room with masks on, HEPA filters and windows open for the holidays?	WA	Pacific	0.140905952	0.004981527	0	0.098692993	0.00120048	0	0.009681678	0.055257619	0	0.011295291	0.122737528	0.04706115	0.320174903	0.005686545	0.00708061	0	0.010230558	0.031346625	0.00750824	5.45E-04	0.035001567	0.016900124	0.019420237	0.024629765	0.029661945
390	10/20/2020	weather get cold winter set believe possible safe gathering indoor people pod	As the weather gets colder and winter sets in, do you believe it's possible to have a safe gathering indoors of 3-4 people (2 pods)?	WY	Mountain	0.13263934	0.094963049	0.00934217	0.075220062	0.017404081	0.004730106	0.029411765	0.025508893	0.014950931	0	0	0.089333413	0.205927768	0.017226802	0.059578754	0.010186256	0.033800327	0.035004219	0.029116466	9.51E-04	0.004606556	0.057036908	0.033836749	0.009485461	0.009738753
391	10/20/2020	cool weather settle accross many part country restaurant area set big enclose tent continue offer outdoor dining cold month enclose tent still safe option indoor dining study yet	As cooler weather settles in accross many parts of the country, restaurants in our area are setting up big enclosed tents so they can continue offering "outdoor" dining during colder months. Are these enclosed tents still a safer option than indoor dining? Have there been any studies, yet?	MO	West North Central	0.012829103	0.089508308	0.001351793	0.147773854	3.23E-04	0.008585774	0.051711325	0.034335412	0.010804133	0.041507424	0.016844847	0.142090893	0.14793537	0.01344801	0.017830292	0.024523062	0.02063675	0.038037647	0.011104831	0.029436411	0.007129559	0.033525774	0.045098657	0.042106747	0.011521306
392	10/20/2020	college age son several friend covid month ago away school safe allow son friend spend day house thanksgiving since currently spread virus one else family covid high risk group	My college age son and several of his friends had COVID @ 1 month ago while they were away at school. Is is safe to allow my son and his friends to spend a few days at our house over Thanksgiving since they can't currently spread the virus? No one else in our family has had COVID nor are they in any high risk groups.	PA	Middle Atlantic	0.158829233	0.026420415	0.018723311	0.035770414	0.01746145	0.039244068	0.047655118	0.084139421	0.014352638	0.013609689	0.004491281	0.010775485	0.039182466	0.028447276	0.026917066	0.025103666	0.06028324	0.075396509	0.015829956	0.026676502	0.019619723	0.019186629	0.052585167	0.023629664	0.115669613
393	10/20/2020	go walk husband wear mask properly pass people otherwise slip nose mouth worry touch outside mask constantly mask nose breathing germ would outside mask wear mask people behind advice	When he goes out for a walk, my husband only wears his mask properly when passing other people. Otherwise, he slips it under his nose or mouth. I'm worried that (1) he's touching the outside of his mask constantly (2) when the mask is under his nose, he's breathing in any germs that would be on the outside of his mask (3) shouldn't he wear a mask if people are behind him? Any advice?	DC	South Atlantic	0.032777809	0.039770273	0.007714539	0.220020632	0.00858099	0.004877711	0.010279261	0.022610417	0.005065258	0.005262109	0.129070522	0.15064968	0.052949082	0.005737751	0.015848555	0.00568733	0.003407387	0.028795758	0.041665006	0.011852291	0.006841863	0.111836528	0.031029437	0.007912046	0.039757767
394	10/20/2020	hi thanks lot space give we reliable information question people mexico keep believe chlorine dioxide liquid card wear necklace miracle product promise cure covid vita deyun hydrogen peroxide last one recommend immunologist one top hospital mexico say treat patient also sell bottle usd suppose prevent infection somehow see formal study treatment know see article month ago super computer analyze d…	Hi! Thanks a lot for having this space and giving us reliable information. I have 2 questions: 1. People in Mexico keep believing in Chlorine Dioxide, liquid and in cards worn as necklaces, and other miracle products that promise to cure Covid-19. Vita Deyun, hydrogen peroxide, this last one is being recommended by the immunologist of one of the top hospitals in Mexico, he says he is treating pat…	Mexico	Mexico	0.024541577	0.012038121	0.124092033	0.021376056	0.010940177	0.065608592	0.015714525	0.003346001	0.011035188	0.099911786	0.103569802	0.01342846	0.013553323	0.027520676	0.021412679	0.029813182	0.040608581	0.008216937	0.121590735	0.024903038	0.03996402	0.042288161	0.02713976	0.073851135	0.023535454
395	10/21/2020	recent npr study whether school child vector spread covid information use help guide conversation school opening know	There was a recent NPR study about whether schools/children are vectors for spreading COVID-19. (https://www.npr.org/2020/10/21/925794511/were-the-risks-of-reopening-schools-exaggerated?utm_term=nprnews&utm_medium=social&utm_source=facebook.com&utm_campaign=npr&fbclid=IwAR2Bg6WKhBiRB9sfxGtMHiSW2IOup9XX-7SNxcK7hgq-Q6pGFIZdpK_2mWU) Should this information be used to help guide the conversation abou…	MA	New England	0	0.012539231	0.04220003	0	0.004054739	0.057831278	0.044100651	0.075357813	0.019415525	0.037134613	0.009052682	0.014474098	0.009609433	0	0.01585612	0.078659992	0.014541456	0.204611654	0.149980318	0.074821235	0.045036521	0.013271197	0.059415343	0.010196078	0.00783999
396	10/21/2020	please use name thank question school teacher ms campus texas see uptick case district also school district definition close contact quarantine ridiculous	PLEASE DO NOT USE MY NAME-thank you Question: How are schools doing? I am a teacher at a MS campus in Texas. I have seen an uptick in cases in my district. Also, the school district's definition of close contact and who quarantines is ridiculous.	TX	West South Central	0.022526016	0.005512995	0.009129984	0.012512218	0.002863718	0.059197944	0.02168351	0.004403973	0.002911395	0.074115963	0.008690101	0.045671839	0.105916479	0.002089136	0.004171485	0.055386496	0.09163611	0.314573139	0.051298008	0.012944472	0.013105987	0.006705251	0.012630968	0.027050456	0.033272356
397	10/21/2020	indoor swimming pool safe know water safe enclose area unlike gym wonder find anything	Are indoor swimming pools safe? I know the water is safe but it is an enclosed area not unlike a gym. That's what I am wondering about and can't find anything on it.	CO	Mountain	0.036271663	0.075702586	0.008253968	0.332210914	0.01908986	0.013810059	0.020702149	0.010638298	0.008966886	0.044421956	0.0033867	0.078972128	0.149890867	0	0.016649413	0.015379572	0.004658385	0.009388987	0.047604948	0.022360248	0.008109041	0.019668737	0.01147343	0.023448759	0.018940447
398	10/22/2020	study use peer review counterpoint wear mask would appreciate thought either support refute hypothesis	This study is being used as a peer-reviewed counterpoint to wearing masks. Would appreciate your thoughts either supporting or refuting the hypothesis. https://www.ncbi.nlm.nih.gov/pmc/articles/PMC4480558/?fbclid=IwAR328x2rUIRRJ9SBCYM12yZyp0F5bpHg0IDulk_KnitKtW7ugQHC2Oqw16M	TX	West South Central	0.01552436	0.006048997	0.010916877	0.081700334	0.008086253	0.009003163	0.03065103	0.04148087	0.019626703	0.118401713	0.156702617	0.013294277	0.0101595	0.001568951	0	0.071288126	0	0.034263169	0.28970734	0.029100529	0.012938005	0	0	0.039537184	0
399	10/22/2020	additional information sanitizer use alcohol benzalkonium chloride instead workplace public school provide type hand sanitizer cite fda guideline study safe effective also hand washing well provide small container alcohol base sanitizer refuse remove non alcohol base dispenser locate outside every clasroom acknowledge non alcohol base sanitizer less effective	Do you have any additional information on sanitizers that don't use alcohol, but benzalkonium chloride instead? My workplace (public school) is providing this type of hand sanitizer and citing the FDA guidelines and other studies that it is safe and effective, and also that hand washing is best. They have provided a few small containers of alcohol based sanitizers but refuse to remove the non alc…	IL	East North Central	0.011797968	0.025410651	0.022626747	0.032551396	0	0.028280844	0.021046488	0.022022938	0.053068105	0.068206645	0.069006765	0.32371475	0.063927191	0.014961351	0.047059158	0.044252236	0.00380737	0.035909586	0.03052281	0.011899935	0.018792161	0.017141336	0.003337937	0.018678023	0.01197761
400	10/22/2020	new cdc guidance avoid minute cumulative contact mean mask without mask think okay within six foot radius long mask study cdc base decision prison guard wear ppe still got infect mean safe within foot someone even mask	Does the new CDC guidance about avoiding 15 minutes cumulative contact mean with masks or without masks? I thought it was okay to be within a six foot radius for longer if you had a mask on. But the study the CDC based that decision on was of a prison guard who was wearing PPE and still got infected. Does this mean it's not safe to be within 6 feet of someone even with a mask?	VT	New England	0.014791085	0.06633904	0.004449941	0.181489323	0.009347694	0.006028768	0.031310941	0.01015198	0.0562426	0.015650442	0.067476241	0.04367433	0.023104121	0.029089768	0	0.017110056	0.057707695	0.049798013	0.032828428	0.111912976	0.022275303	0.032143874	0.072467435	0.036563357	0.008046588
401	10/22/2020	insight school reopen far real safe get virus kid kid kid adult get adult	What are the insights of schools reopening so far? Is it real that it is safer to get the virus from kid to kid and from a kid to an adult, than to get it from an adult?	Mexico	Mexico	0.03371492	0.048025593	0.007548225	0.084763944	0.005254099	0.013975155	0.007763975	0.252837144	0.023574528	0.062857143	0	0.015467898	0.011282187	0.02953166	0.06066508	0.025941908	0.008817498	0.185795533	0.007792208	0.020357095	0.015308373	0.008424676	0.047858784	0.01810021	0.004342162
402	10/22/2020	vaccine trial exclude people test positive virus know people especially essential worker recruit trial may contract virus early pandemic without know could affect result trial take account separate related question exclude people prior infection mean safety efficacy general population vaccine roll know work well adverse effect people prior infection	Vaccine trials are excluding people who have tested positive for the virus. But we know that some people -- especially the essential workers recruited for these trials -- may have contracted the virus earlier in the pandemic without knowing it. How could this affect the results, and do the trials take this into account? Separate but related question: What does excluding people with prior infectio…	ID	Mountain	0.007925685	0.028583149	0.031908772	0.012277451	0.075142755	0.046497338	0.036843672	0.010823791	0.026345793	0.042802186	0.013929792	0.017814154	0.018361687	0.014844664	0.032418987	0.198379327	0.079759684	0.008658156	0.018190133	0.042066271	0.060624553	0.043304699	0.09827719	0.01938384	0.01483627
403	10/22/2020	high school teacher nervous quickly approach date student single grade return follow phase grade open classroom window wear mask wash hand sanitize surface else stay safe nervous bring covid home age parent care kid work class minute long student rotate period day really consider leave absence	I am a high school teacher who is VERY nervous about the quickly approaching date when all students in a single grade return (followed by the phasing in of other grades). I can open my 2 classroom windows, wear masks, wash hands and sanitize surfaces, but what else should I do to stay safe? I am so nervous about bringing COVID home to my aging parents who care for my kids while I'm at work. Class…	MA	New England	0.050171773	0.016655674	0.00251303	0.061435895	0.009541096	0.019792267	0.034155697	0.071435466	0.00558828	0.005796074	0.028364522	0.141698383	0.071936945	0.011812916	0.01235087	0.032832476	0.033309714	0.223037061	4.53E-04	0.03696473	0.023581968	0.031803966	0.006076156	0.015589494	0.053102647
404	10/22/2020	rise case area highland park il want know safe lighting instal home one complicated chandelier likely take hour install room window open still feel nervous someone home mask wait number trend little well would like get instal soon quite essential	With rises of cases in our area (highland park il), I want to know if it's safe to have some lighting installed in our home - one is a more complicated chandelier and will likely take a few hours to install. We can be out of the room and windows open but I'm still feeling nervous about having someone in our home for a while (they will be masked and we will). Should we just wait until numbers are …	IL	East North Central	0.047611599	0.014386324	0.008174824	0.083333378	0.007709723	0.131604913	0.013998575	0.038543104	0.013235257	0.028638299	0.021060332	0.010228312	0.176789289	0.039066708	0.051386235	0.014931138	0.025199702	0.029146169	0.008273503	0.037346501	0.012503102	0.083110878	0.031095851	0.030565092	0.042061194
405	10/23/2020	hear least one company develop low cost home covid test likelihood fda give emergency approval kind timeline possible see everyone could test every day least weekly seem like would game changer	I've heard at least one company has developed low cost at home covid tests. What's the likelihood the FDA will give emergency approval to any of these and what kind of timeline is possible before we'd see them. If everyone could test every day (or at least weekly) it seems like it would be a game changer.	MA	New England	0.044558607	0.010472382	0.032616019	0.032974153	0.021456511	0.038104672	0.111453832	0.004923203	0.013749667	0.013115752	0.013590574	0.019181923	0.032180364	0.023038199	0.013075806	0.144838045	0.158688814	0.003827381	0.035748033	0.001602276	0.034180633	0.065183477	0.034414449	0.021590427	0.0754348
406	10/23/2020	much trust fda approve remdesivir fully rather emergency use international group come different conclusion want useful medication trump administration destroy trust fda cdc	How much should we trust that the FDA has approved Remdesivir fully rather than just for emergency use? Didn't an international group come to a different conclusion? I want there to be useful medications but the Trump administration has destroyed my trust in the FDA and in CDC.	WI	East North Central	0.015908289	0.071519771	0.16032822	0.005811451	0.035543314	0.016520773	0.034488843	0.032372698	0.031496359	0.045092544	0.009398287	0.012835251	0.011886844	0.007856971	0.010997067	0.214852555	0.008439468	0.009933716	0.131552126	0.009074807	0.000127502	0.045774876	0.013808404	0.034136988	0.030242875
407	10/23/2020	pandemic continue month month thinking replace cloth mask point research whether repeat washing dry wear mask lessening effectiveness	As the pandemic continues month after month, should we be thinking about replacing our cloth masks at some point? Is there research about whether repeated washing and drying is wearing out masks, lessening their effectiveness?	NY	Middle Atlantic	0.030834541	0.018117505	0.036888139	0.085572022	0	0.013598958	0.0271283	0.03063062	0	0.038202273	0.195041699	0.177161055	0	0.038527219	0.016328156	0.03053132	0.030810688	0.006349696	0.04359001	0.058371265	0.020484042	0.013888889	0.041154375	0.04038615	0.006403076
408	10/24/2020	number covid case rise pa scream headline understanding lot ease availability testing since pa previous high april testing mean discover positive case good metric describe severity covid infection rate	Number of Covid cases on the rise in PA screams this headline. https://www.inquirer.com/health/coronavirus/covid-19-spread-coronavirus-health-pennsylvania-new-jersey-20201023.html. My understanding is we have a lot more ease and availability of testing since PA's previous high in April. Wouldn't more testing mean discovering more positive cases? What is the best metric for describing severity of …	PA	Middle Atlantic	0.005168037	0.007604483	0.055142536	0.004501859	0.011737647	0.156258692	0.079651035	0.017479439	0.026437569	0.015031548	0.007611076	0.007276299	0.00478228	0.016948124	0.026598441	0.032955876	0.121576062	0.045530492	0.022063624	0.153358614	0.080217041	0.022734031	0.048819639	0.021001967	0.009513589
409	10/24/2020	possible mask wear usa see much influenza year typically mask wear country	Is it possible with the mask wearing in the USA, that we will not see as much Influenza this year? As we are not typically a mask wear country.	WI	East North Central	0.034219539	0.021232513	0	0.196627264	0.012461059	0.11843816	0.008726313	0.080390161	0.037782102	0.031396666	0.139553985	0	0.013607586	2.44E-04	0.014917697	0	0.023014019	0.015639419	0.016563147	0.007052535	0.006265178	0.028959627	0.011292835	0.14249341	0.039122405
410	10/24/2020	remdesovir effective early stage covid like tamiflu influenza average patient receive time since administer via iv hospital	If Remdesovir is most effective in the early stages of Covid, like Tamiflu is for influenza, how does the average patient receive it in time since it is only administered via IV in a hospital?	TX	West South Central	0.009165649	0.003643935	0.113105548	0.007449717	0.025086072	0.129705462	0.022612884	0.026590571	0.003965631	0	0.032272386	0.010667836	0.024274596	0.105043812	0.034831166	0.160423082	0.022517974	0.025599982	0.005797769	0.070874393	0.043806531	0.026558957	0.016194972	0.046958266	0.032852809
411	10/24/2020	live region il recently spike case indoor dining restrict however kid school full day school include eat lunch classroom student school also suspend eat unmasked indoor	I live in a region of IL that has recently had a spike in cases, and indoor dining has been restricted. However, my kids' school is a full day of school including eating lunch in a classroom with 5-10 other students. Should schools also be suspending eating unmasked indoors?	IL	East North Central	0.026358424	0.077138992	0.037637363	0.072417014	0.013775424	0.089935626	0.040464744	0.036941225	0.006013718	0.004613095	0.011413148	0.080545471	0.025261756	0.012676638	0	0.013402576	0.03589595	0.304077994	0.017688597	0.033130424	0.009804059	3.37E-04	0.005205321	0.018432111	0.026832948
412	10/24/2020	hear lot people say already covid fill blank gather thanksgiving babysit etc flawed reasoning okay mindset feeling case rise hear kind thing	I'm hearing a lot of people say that they've already had Covid, so they can... (fill in the blank: gather for Thanksgiving, babysit, etc.). Is this flawed reasoning, or an okay mindset? I have a feeling that as cases rise, we'll be hearing more and more of this kind of thing.	WI	East North Central	0.086129455	0.029615122	0.010660673	0.043095496	0.032051069	0.094235267	0.032638307	0	0.029211246	0.038823041	0.007936508	0.026991313	0.027335568	0.001082251	0.122576912	0.014145161	0.018397371	0.034419427	0.083203173	0.032178017	0.035529079	0.170072504	0.019194158	0.006085196	0.004393687
413	10/24/2020	indoor gathering cold outside ventilation want follow smart rule make outdoorsy possible purchase medical grade air purifier base early post thank window open also run fan keep air move	Indoor gathering once it's too cold outside....ventilation ... we want to follow the SMART rules to make it as "�outdoorsy' as possible...we purchased a medical grade air purifier (based on your earlier post thank you!!) and windows will be open, should we also run a fan to keep air moving?	MA	New England	0.052645049	0.045255687	0.009873735	0.122435953	0.00755235	0.006873311	0.020118729	0.014829109	0.01837239	0.047483313	0.045140941	0.026360382	0.273008689	0.005132132	0.003362538	0.004620431	0.017038115	0.061833164	0.041274479	0.041137382	0.008122405	0.032633093	0.011816638	0.050846781	0.032233205
414	10/24/2020	concerned cook without mask order takeout	Should I be concerned about cooks without masks when ordering takeout?	WA	Pacific	0.008503401	0.062725437	0.015518707	0.106963803	0	0	0.030381944	0.041666667	0.042517007	0	0.064337803	0.321180556	0.076105442	0.027210884	0	0.011904762	0	0.027700565	0	0.048611111	0.037414966	0.002604167	0.0390625	0	0.035590278
415	10/24/2020	sorry long background may need answer q end partner drive south carolina last weekend fri back sit see mom show symptom date eat pizza delivery talk outside mask eat inside foot apart mask stay bedroom hepa air purifier run stay home except pick grocery put trunk see dog walker housecleaner mask least stop way gas mask handwash sanitizing use wipe since return home showering washing clothe stay o…	Sorry for the LONG background but it may be needed to answer the Q at the end: My partner drove to South Carolina last weekend (down Fri/back Sat) to see his mom, who has shown no symptoms to date. They ate pizza delivery and talked outside (masked when not eating), then inside about 15 feet apart (masked). He stayed in bedroom there with HEPA air purifier running. She's been staying at home exce…	DC	South Atlantic	0.09917177	0.016015421	0.00878325	0.114972045	0.011353185	0.010797484	0.079450451	0.013815568	0.01329577	0.019796527	0.045395774	0.082735946	0.091425259	0.030049994	0.031049209	0.010386242	0.053034284	0.02263947	0.015120024	0.011736236	0.033128187	0.046401128	0.018076437	0.028847401	0.075131635
416	10/25/2020	try find low risk way celebrate thanksgiving way practice undertake would make safe holiday see already live community extend family one travel stay overnight set distance table family family plus one grandmom hold dinner well ventilated spot thinking car garage door open close outdoors get one person serve would assess risk event thank much	I am trying to find a lower-risk way to celebrate Thanksgiving this way? Are there any practices we can undertake that would make for a safer holiday, other than just not seeing each other? I already live in the same community as my extended family, so no one will travel or stay overnight. If I set up distanced tables for each family (2 families of 5, plus one grandmom), hold dinner in a well-ven…	MA	New England	0.214209622	0.02811387	0.011494407	0.058927239	0.002816076	0.012707023	0.087709296	0.045303022	0.008034694	0.037827192	0.038023368	0.032284593	0.103293285	0.01759262	0.0181317	0.014223046	0.013525755	0.023874025	0.033054319	0.052018395	0.002479859	0.048420159	0.010505784	0.035388067	0.050042583
417	10/25/2020	availability rapid test seem prevalent thought role rapid test take help control virus believe test available near future general public home use thank	The availability of Rapid Tests seems to be more and more prevalent. What are your thoughts on the role Rapid Tests will take in helping to control the virus? Do you believe these tests will be available in the near future to the general public for at-home use? Thank you!	PA	Middle Atlantic	0.018460304	0.014168601	0.020159018	0.036316395	0.021742579	0.055505579	0.059107902	0.002203998	0.028788638	0.065849301	0.020420447	0.018857674	0.025879554	0.006605562	0.027793161	0.12437476	0.225502064	0.010338702	0.049279109	0.018863584	0.01833897	0.043068215	0.02710162	0.028912428	0.032361832
418	10/25/2020	clothing need quarantine wear house early would change clothe go outside even mailbox would leave clothing day daily access washer dryer still necessary depend long thank really appreciate clear substantiated way provide information	Does clothing need to be "quarantined" after you wore it out of the house? Early on, I would change my clothes if I had gone outside (even if just to the mailbox) and would leave the clothing on its own for a few days (no daily access to a washer/dryer). Is this still necessary? Does it depend on how long I've been out? Thank you, I really appreciate all that you do, and the clear and substantiat…	NY	Middle Atlantic	0.083682741	0.017984413	0.007962424	0.079136851	7.45E-04	0.006240727	0.06119463	0.007001402	0.002376613	0.08050139	0.059524807	0.17518188	0.030277079	0.022101857	0.00764537	0.091762656	0.04738823	0.007246798	0.01638791	0.034604972	0.033220392	0.0342996	0.031067219	0.028367558	0.034097436
419	10/25/2020	family consist follow parent husband teen sister husband elementary age kid try navigate holiday plan everyone different idea safe decide would cancel original plan we together christmas parent wonder difference risk perspective parent visit family individually fairly quick succession within hour day feel like somehow well alternative understand want see daughter family would like see wait least …	My family consists of the following: my 2 parents, myself with a husband and 3 teens, and my sister with a husband and 3 elementary age kids. We are trying to navigate holiday plans and everyone has different ideas of what is "safe". It was decided we would cancel the original plan of all of us together on Christmas at my parents. Now I'm wondering if there is any difference from a risk perspecti…	OR	Pacific	0.241070738	0.052946775	0.014888027	0.027608768	0.002027828	0.020463935	0.07377271	0.119443618	0.01840708	0.063737178	0.014494616	0.005698656	0.017635263	0.033207262	0.014099798	0.018165082	0.023832369	0.033443334	0.050051849	0.011886196	0.003612221	0.045199936	0.00667156	0.031915749	0.055719451
420	10/26/2020	talk length fomite importance wash hand understanding order possibly catch virus surface transmission someone would cough sneeze surface hand touch surface touch surface touch face fomite transfer surface surface word say someone cough counter checkout store place bag counter minute later good idea know fomite bottom bag put bag seat car fomite car seat word fomite transfer surface surface outsid…	You've talked at length about fomites and the importance of washing hands. My understanding is that in order to (possibly) catch the virus by surface transmission, someone would have to cough/sneeze on a surface (or into their hands and touch the surface), then you touch the surface and then touch your face. BUT, can fomites transfer from surface to surface? In other words, say someone coughs on …	NY	Middle Atlantic	0.019201112	0.015706717	0.011873659	0.015407306	0.005313652	0.005756247	0.034556718	0.008714266	0.018515407	0.030128646	0.022761693	0.547175831	0.029194238	0.006701596	0.020685159	0.005170307	0.038628527	0.012320538	0.036968734	0.009293946	0.009346623	0.026553922	0.054233675	0.00358275	0.012208729
421	10/26/2020	percent case know someone contract get	In what percent of cases do we know where someone contracted it? And of those, where are they getting it?	TX	West South Central	0.003487635	0	0.010548523	0	0.006129782	0.204602262	0.019122383	0.009194673	0.005800464	0.032680038	0	0.010995801	0.03164557	0.034453604	0.119359589	0.030898703	0.116693001	0.005413766	7.73E-04	0.046673335	0.087158756	0.026737001	0.191423539	7.73E-04	0.005434783
422	10/26/2020	long aerosol remain viable air indoor space ventilation starting need move interaction indoor weather get cold northeast would make sense designate one closed room house occasional careful informed interaction non pod people let air settle safe go long wait use room ask long aerosol remain viable good fan run even window open seem like logical plan wonder science support think contain interaction…	How long do aerosols remain viable in the air in an indoor space with no ventilation? We are starting to need to move interactions indoors as the weather gets colder here in the northeast. Would it make sense to designate one closed-off room in the house for occasional careful/informed interactions with non-pod people, letting the air "settle" until it's safe to go in again? How long should we th…	VT	New England	0.089268171	0.034210485	0.011275657	0.044105349	0.013091848	0.030531804	0.088546775	0.026121715	0.009498456	0.025270335	0.036349709	0.026556542	0.258310388	0.018282104	0.011825945	0.013707171	0.016767026	0.026675774	0.020072984	0.026980343	0.019848579	0.062253768	0.036407476	0.01998089	0.034060706
423	10/26/2020	weather get cold soccer move indoor thought risk indoor soccer require kid wear mask play try decide safety protocol place sufficient	The weather is getting colder and soccer is moving indoors. What are your thoughts on risk about indoor soccer that requires kids to wear masks while playing? Trying to decide if the safety protocols in place will be sufficient.	WI	East North Central	0.018706661	0.063499909	0.008520242	0.284305046	0.003151927	0	0.038606578	0.054937543	3.26E-04	0.03935675	0.078033993	0.050206978	0.091366573	0.021143322	0.028701449	0.025141832	0.026004875	0.055960471	0.010763209	0.01295253	0.003062507	0.032404892	0.00262705	0.030109202	0.020110304
424	10/26/2020	get cold many part country see restaurant create enclose tent outside heat pandemic eat restaurant outside ft distance we next table seem eat enclose tent entirely negate outside part risk mitigation wrong know eat outside enclose heated tent rate term risk	As it is getting colder in many parts of the country, we are seeing more restaurants creating enclosed tents outside (with heating). During this pandemic, we have only eaten at restaurants outside with more than 6ft distance between us and the next table, and it seems that eating in an enclosed tent entirely negates the "being outside" part of risk mitigation. Am I wrong? What do we know about ho…	MD	South Atlantic	0.046322535	0.032440313	0.008672087	0.206662507	0.001117435	0.038617097	0.055372263	0.019522683	0.00940728	0.037122183	1.47E-04	0.22307891	0.037663383	0.008399189	0.023016557	0.008381101	0.009945002	0.045413135	0.009725799	0.01484113	0.036802257	0.069770108	0.005847516	0.031657242	0.020055361
425	10/26/2020	worried federal response lack thereof make pandemic last long might otherwise everyone keep talk next halloween thanksgive christma etc back normal could pandemic last year even know	I am so worried about the federal response (or lack thereof) making the pandemic last longer than it might have otherwise. Everyone keeps talking about next Halloween, Thanksgiving, Christmas, etc being back to normal... but will they be? Could this pandemic last years? Can we even know?	VA	South Atlantic	0.105477911	5.32E-04	0.01825776	0.045090288	0.049722676	0.020834106	0.039423466	0.036014321	0.036361779	0.050068214	0.015441313	0.014666455	0.02586964	0.019703422	0.030402597	0.014494126	0.026253695	0.038020955	0.014963127	0.001972724	0.054616652	0.132264553	0.034287343	0.12517657	0.050084166
426	10/26/2020	know corona virus outside winter survive snow ice linger long cold dry air paranoid need outdoor fire friend solo walk trail possible distance easily encounter human safe leave house half kid	What do we know about corona virus outside in winter? Does it survive on snow and ice? Linger longer in the cold dry air? How paranoid do I need to be about outdoor fires with friends, or solo walks on trails where it's possible to distance easily but we do encounter other humans. Is it safe to leave my house at all? (Only half kidding!)	MN	West North Central	0.039744584	0.009892869	0.003408876	0.187157665	0.018106368	0.021714525	0.003701106	0.023116026	0.050424517	0.005651379	0.003039256	0.19744973	0.176727581	0.017351647	0.005516386	0.036192925	0.016634595	0.018125958	0.00267037	4.29E-05	0.032144481	0.022517225	0.051775142	0.019866788	0.037027106
427	10/27/2020	risk farm barn setting ride horse board horse public barn everyone wear mask get start always wear mask ride common area groom tack etc much risk use common area really consider barn indoor wear mask ride indoor arena x foot people time	What is the risk in a farm/barn setting? I ride horses and board my horses at a public barn, not everyone wears masks, (don't get me started!!), I always wear my mask when not riding. There are common areas for grooming, tack etc, how much of a risk is it to use common areas, do we really consider barns as "indoor"? Should we be wearing masks while riding in an indoor arena ( 80x 200 feet no more…	OH	East North Central	0.1153076	0.045029555	0.02302325	0.303649841	0.004057794	0.039080322	0.054598334	0.041525432	0.003310165	0.00712191	0.090254454	0.031335331	0.017821037	0.009250409	0.023113981	0.010740083	0.003569076	0.049507042	0.004524695	0.027468133	0.002968886	0.037022619	0.006441118	0.013617034	0.011852374
428	10/27/2020	information possible infection still confuse think college student already virus fall come home thanksgiving antibodie pretty sure get sick soon still need worry could pass virus family member example expose way home shortly come home	The information about possible re-infection still confuses me. What do you think about college students who have already had the virus this fall coming home for for Thanksgiving? If they have antibodies and we're pretty sure that they won't get sick again so soon, do we still need to worry that they could pass the virus to other family members if, for example, they were exposed again on their way…	PA	Middle Atlantic	0.151587188	0.044447297	0.016306437	0.009280134	0.016650336	0.032463997	0.0166139	0.047721159	0.034106592	0.031308179	0.012818747	0.042786504	0.028674828	0.021385998	0.045067752	0.00961063	0.05866414	0.059630984	0.040424884	3.26E-04	0.028306557	0.037674917	0.115224128	0.020730183	0.078188412
429	10/27/2020	covid test do regularly asymptomatic people professional athlete include calculate positivity rate artificially drive percent positive reassure low percent positive place large amount routine testing people bubble anyway	Are the covid tests that are done regularly on asymptomatic people such as professional athletes included when they calculate positivity rate? Does this artificially drive down the percent positive? How reassuring should a low percent positive be if some places are doing a large amount of routine testing on people who are "bubbled"� anyway?	PA	Middle Atlantic	0.041355639	0.079519532	0.02501061	0.005849771	0.004071632	0.108771543	0.050987894	0.026173121	0.00113284	0.011904762	0	0.04357722	0.035676766	0	0.030626145	0.009929705	0.246655759	0.012538788	0.015873016	0.132006669	0.025320961	0.03923397	0.036563724	0.007298383	0.009921551
430	10/27/2020	dear pandemic many mask available recently see mask company make soclean cleaning device cpap believe reputable company since indicate easy breathing one feature wonder material construction want let unwanted virus breathe easier follow description construction mask description layer inner layer poly spandex middle layer cotton polyester outer layer cotton layer material protect require	Dear Pandemic, There are so many masks available now. I recently saw masks from the company that makes SoClean, the cleaning device for CPAP's; I believe a reputable company. Since they indicate "easy breathing" as one of the features I wondered about the material construction as I don't want to let in the unwanted virus just to breathe easier. The following is the description of the construction…	IL	East North Central	0.00855041	0.011583998	0.001993871	0.043232136	0.006736596	0.028833154	0.020598133	0.020859342	0.017629775	0.056563763	0.381389475	0.025021045	0.07256842	0.008230326	0.006151621	0.031539194	0.00943954	0.032262645	0.083963692	0.032309529	0.004095773	0.03882715	0.024571066	0.017739516	0.015309829
431	10/27/2020	wonder whether anti viral grapefruit seed extract protect contracting covid also whether clean nostril grapefruit seed extract essential oil beneficial killing virus inside nostril	Wondering whether anti virals such as grapefruit seed extract protect you from contracting Covid? Also whether cleaning the nostrils with grapefruit seed extract or essential oils are beneficial in killing any virus inside the nostrils?	NY	Middle Atlantic	0.010930105	0.010180157	0.00906241	0.018558314	0.0127326	0.013392839	0.025220453	0.00629845	0.024589033	0.018572113	0.073311563	0.04804602	0.014353993	0.004602713	0.006947964	0.009522735	0.011273889	0.003373016	0.458806374	0.046051088	0.028157968	0	0.135055614	0.001257184	0.009703407
432	10/27/2020	hello first thank time energy resource put post quality information past month question immunity exposure recovery immediate family try cautious do outside time extend family since march mom recently test positive covid thankfully mild case recover well mean consider mom safe inside visit wishful thinking also friend test positive recover safe we hang well rule people recover likelihood get covid…	Hello! First, THANK YOU all for the time, energy and resources that you have put into posting quality information these past months. ❤️ I have a question about immunity/exposure And recovery. My immediate family has tried to be very cautious and we have only done outside time with our extended family since March. My mom recently tested positive for COVID and (thankfully!) had a mild case. She is …	TX	West South Central	0.144825619	0.041160408	0.012935323	0.039917933	0.023478017	0.031023925	0.025796173	0.02452402	0.012603724	0.145928273	0.01790178	0.010802344	0.023765005	0.026072934	0.039824891	0.012450815	0.105793685	0.017959279	0.032517622	0.006115711	0.036388532	0.026867946	0.065640251	0.037761386	0.037944405
433	10/27/2020	many healthcare professional follow mask social distancing guideline example dentist greet without mask outstretche hand er nurse travel state weekend kid participate athletic area guideline loose etc ensure healthcare worker silent spreader	Why are there so many healthcare professionals that don't follow mask and social distancing guidelines? For example, the dentist who greets you without a mask on and an outstretched hand, the ER nurse who travels out of state each weekend so her kids can participate in athletics in an area where guidelines are loose, etc. How are we ensuring that healthcare workers are not silent spreaders?	OR	Pacific	0.069039748	0.067562788	0.0125	0.143152018	0.013274083	0.034802106	0.03983755	0.018824801	0	0.01437527	0.043922772	0.100365685	0.008168203	0.001157407	0.015178571	0.011963879	0.005769231	0.049387856	0.002969309	0.17852718	0.037870231	0.023922691	0.022298177	0.058061296	0.027069149
434	10/27/2020	hello wonder know rapid flu test offer let explain mother test covid last week urgent care test covid request test flu tell per cdc currently testing flu thought sounded call local hospital ask tell aware could provide clarification seem huge issue diagnose flu quickly also important thank much laura	Hello, I was wondering if you knew why rapid flu tests are not being offered. Let me explain. My mother was tested for COVID this last week. When at the urgent care to be tested for COVID, she requested to be tested for the flu and was told that per the CDC, they are currently not testing for the flu. I thought that sounded off, so she called our local hospital and asked and was told the same. Ar…	OH	East North Central	0.012720209	0.009588318	0.010985717	0.011148622	0.01199662	0.049616813	0.035576846	0.0044189	0.019244077	0.100561152	0.022464638	0.006762812	0.00800399	0.013939793	0.123854911	0.031413935	0.166691607	0.024507794	0.050351697	0.13936153	0.039073907	0.041956618	0.014244122	0.021090755	0.030424616
435	10/28/2020	husband test positive day prior start symptom keep say head cold know normal start sleep couch disinfect everything touch building house son time prior limited dinner hour v long story short day test positive son stay son since son quarantine home still day leave knock wood feeling well symptom question safe come home sleep bed many question find answer do day isolation fever actually never sympt…	My husband tested positive on 10/18, 4 days prior he started with symptoms but kept saying it was a head cold. I knew it wasn't normal and started sleeping on the couch and was disinfecting everything he touched. He's building a house with his son so our time prior was limited to dinner and a few hours of T.V. . Long story short , the day he Tested positive so did his son! He has been Staying wit…	NH	New England	0.044774928	0.017784043	0.004762283	0.01779983	0.033157906	0.019130538	0.017775066	0.038820407	0.008159186	0.062488765	0.009732356	0.053826181	0.035808531	0.025930118	0.024868568	0.014163565	0.146580339	0.014054614	0.028102513	0.01534379	0.035435138	0.088094119	0.025366828	0.027760456	0.179527242
436	10/28/2020	talk difference kind test soon exposure accurate example family member arrive home state stay quarantine day would abbott rapid test able pick infection get last day public say plane would help much	Can you talk about the difference kinds of tests, and how soon after exposure they are accurate? For example, if all my family members arrived from their home states, and stayed quarantined for 5 days, would the Abbott rapid test be able to pick up an infection that was gotten the last day in public, say on the plane? That would help so much!	TX	West South Central	0.133744399	0.027464611	0.008114001	0.015381214	0.011217946	0.029439187	0.049965293	0.025718921	0.005687209	0.042453168	0.028067935	0.010657529	0.021609193	0.026727723	0.031326602	0.021123623	0.241526537	0.02400841	0.050287466	0.018655803	0.020066647	0.023883151	0.022214298	0.055773127	0.054886007
437	10/28/2020	contract covid week ago mild symptom remain day lose taste smell release health department able return work work college require negative covid test course last week test positive continue positive test frustrating personal level also want responsible keep other safe cdc recommend negative test result return work read recommendation well move forward reach employer policy	I contracted COVID-19 about 6 weeks ago- it was mild and the only symptom remaining after 10 days was lost of taste and smell. While I was released by my health department, I have not been able to return to work (I work at a college) because they require me to have a negative COVID-19 test. Over the course of the last 6 weeks, I have had 4 tests- all positive. The continued positive tests are fru…	IL	East North Central	0.029090653	0.020070062	0.019538557	0.017087528	0.016558043	0.013045971	0.021495573	0.012037437	0.006934012	0.026283202	0.052974031	0.004839197	0.04172504	0.034148356	0.022464704	0.016082173	0.252663581	0.082838401	0.018269547	0.059506361	0.043757529	0.030513263	0.049332896	0.061229	0.047514881
438	10/28/2020	person ask quarantine school work potential exposure household member also quarantine family member contact diagnose person	If a person is asked to quarantine from school or work do to potential exposure, should the other household members also quarantine? Or only the family member who was in contact with a diagnosed person?	TX	West South Central	0.179662402	0.102267172	0.018914106	0.00464527	0.00308642	0.010663056	0.045070628	0.009850638	0.001616379	0.017217005	0.011572107	0.011886176	0.037008917	0	0.035318462	0.008196721	0.196730805	0.119608873	0.025512566	0.021641478	0.036052046	0.004849138	0.061258963	0.001929012	0.035441658
439	10/28/2020	know average length covid hospital stay we	Do we know what is the average length Covid hospital stay is in the US?	TX	West South Central	0.093376925	0	0.005430454	0.010252905	0.009847223	0.177233421	0.018685508	0.00172117	0.011187608	0.014147688	0	0.02915804	0	0	0.032275698	0.02907548	0.153272072	2.87E-04	0	0.136598365	0.048366369	0.027688393	0.044813488	0.01979346	0.136788872
440	10/28/2020	friend tell think covid spread school since precaution take think spread happen gathering outside school true false	Friends are telling me that they don't think covid is being spread in schools, since precautions are being taken. They think the spread is happening by gatherings outside of school. True or False?	TX	West South Central	0.085304207	0.037071656	0.013370833	0.094317405	0.038011797	0.039345482	0.045191174	0.01662845	0.036504271	0.02707052	0.005400506	0.018642813	0.008044754	0.016676636	0.04382123	0.004560021	0.05356406	0.140650407	0.082109805	0.009241681	0.020690179	0.050718602	0.067995111	0.011901552	0.033166847
441	10/28/2020	husband work back office day week private office company policy say employee require wear mask hallway public space conference room enter office another person social distancing strictly enforce portable filter system private office know extent air filter building wear mask day even office alone video call guideline give time without mask	My husband is now working back in his office 3 days a week. He has a private office. Company policy says that employees are only required to wear masks in hallways, public spaces, conference rooms or entering an office with another person. Social distancing is strictly enforced. He has a portable filter system for his private office. We do not know the extent of air filters on the building. Shoul…	TX	West South Central	0.012670703	0.039768841	0.019654437	0.109622046	0.002924621	0.005177544	0.055459483	0.001536198	5.07E-04	0.006638729	0.095635868	0.014141795	0.31332241	0.020725958	0.00508747	0.013317835	0.039985979	0.067700153	0.046287804	0.0152141	0.003690965	0.031310943	0.017628133	0.013272992	0.048717893
442	10/29/2020	hi talk pandemic stress affect menstrual cycle hormone etc map mood regular period since feb thank use whole name also post awesome thank trust resource right	Hi! Can you talk about how all this pandemic stress is affecting menstrual cycles/hormones, etc? I'm all over the map with my moods, and I haven't had a regular period since Feb! Thanks you for not using my whole name. :) Also, your posts are awesome. Thank you for being a trusted resource right now!	WI	East North Central	0.022370287	0	0.027033579	0.030774485	0.125241586	0.050075229	0.063565881	0.011447247	0.008786866	0.209781573	0.02755575	0.038381903	0.013196573	0.039024637	0.015978116	0.020196483	0.02679926	0.029223189	0.052465636	0.027098773	0.018109959	0.069030704	0.002031351	0.023124122	0.048706813
443	10/29/2020	stay home week interaction people parent celebrate thanksgive we unmasked	If we all stay home for 2 weeks, no interaction with other people, can my parents celebrate Thanksgiving with us, unmasked?	WI	East North Central	0.366824312	0.08152538	0.010883003	0.058995104	0.002253756	0.013358371	0.031336155	0.050634477	0.009417302	0	0	0	0.047686323	0.043198091	0.006761269	0.005823293	0.018377088	0.025647286	0	0.005220884	0.002420701	0.032024928	0.021535893	0.015048739	0.151027643
444	10/29/2020	help understand good safe ventilation indoor space know fresh air well turn central ac heating unit air circulate option unit help ventilate space use box fan meet indoor family winter parent want open window winter try learn next good option addition mask distancing course	Help me understand good/safe ventilation for indoor space!!! I know fresh air is best, but does turning on a Central AC or Heating unit or air circulating option on a unit help ventilate the space? Should we use box fans when meeting indoors with family over the winter? My parents don't want to open the windows in the winter and I'm trying to learn what the next best option is (in addition to mas…	PA	Middle Atlantic	0.046021141	0.040370854	0.003661883	0.067618659	0	0.003075958	0.031853423	0.031288693	0.015646976	0.047000737	0.056032326	0.029932494	0.410767432	0.001865672	0.028405242	0.019593653	0.00637681	0.049037675	0.016887547	0.001824818	0.007374965	0.035780327	0.012544045	0.016806058	0.020232613
445	10/29/2020	zshield safe seem give aerosol fall thank consideration circulate good information	Is the ZShield safe??? https://www.sourceortho.net/zshield-wrap-protective-face-shield/ seems to me, no, given that aerosol can fall in. Thanks for your consideration and all you all do to circulate good information!	DC	South Atlantic	0.01934236	0.011467256	0.009722354	0.021552915	3.80E-04	0.047469001	0.055745481	0.04641511	0.060906043	0.11637972	0.023659335	0.015403986	0.145871177	0.011845305	0.012543872	0.025470461	0.020980887	0.145817146	0.029491889	0.006784431	0.017899379	0.097579075	0.002762477	0.036417253	0.018093242
446	10/29/2020	work school colleague teacher staff differ opinion importance wear mask student present teaching class wear mask come visit classroom class always wear mask wait put mine display sign door ask people enter classroom mask colleague consistently ignore walk without wait put mask office worker also take mask sit desk make feel unsafe go use copy machine share equipment professionally politely handle…	I work in a school where my colleagues (other teachers, staff) have differing opinions on the importance of wearing a mask. When students are present and they are teaching a class, they wear their mask, but when they come to visit me in my classroom in between classes they do not always wear their masks or wait for me to put on mine. I displayed a sign on my door asking that people not enter my c…	CT	New England	0.024815893	0.030219699	0.010950191	0.167659009	0.013301832	0.005035443	0.022339687	0.013819463	0.011280838	0.029532818	0.088527553	0.035937483	0.132497196	0.014113719	0.012670089	0.0321368	0.008449343	0.138408168	0.018760238	0.035204165	0.006913845	0.087277685	0.012945024	0.005304174	0.041899643
447	10/29/2020	many day need quarantine sharing thankagiving dinner someone outside normal bubble attendee elderly high risk many thank health economist greatly admire work	How many days do we all need to quarantine before sharing Thankagiving dinner with someone outside of our normal bubble? 10? 14? Some attendees will be elderly and this high risk. Many thanks from a health economist who greatly admires your work!	CA	Pacific	0.082673992	0.029461455	0.007796273	0.038937997	0.014413614	0.081800266	0.115474613	0.010605193	0.002504999	0.1514282	0.010853723	0.013407558	0.024286897	0.012922514	0.003879053	9.50E-04	0.075754081	0.01671904	0.004368194	0.052968999	0.027641591	0.080453895	0.019398496	0.002532287	0.118767462
448	10/29/2020	share specific information regard well ventilated space vs non ventilate would example would two family meet inside home open layout mask also keep distance family unit relatively safe	Can you share more specific information regarding what a well ventilated space vs non ventilated would be? For example, would two families meeting inside a home with an open layout with mask on and also keeping distance between family units be relatively safe or not?	KY	East South Central	0.11951861	0.056309583	0.023156017	0.108090856	0.019191919	0.060756555	0.017657654	0.019464806	0.005198915	0.067454284	0.049343828	0.01947619	0.216568647	0.015039419	9.04E-04	0.021638816	0.005627431	0.036106756	0.030348742	0.004520796	0.024354442	0.020353364	0.003053638	0.011155079	0.044709492
449	10/29/2020	minute swim lesson chlorinate indoor pool safe instructor would wear mask adult kid allow lesson private	Is a 30 minute swim lesson in. A chlorinated indoor pool safe? The instructor would wear a mask. No other adults or kids allowed and lessons will be private	MA	New England	0.026881687	0.055548707	0.003757225	0.305333785	0	0.001156069	0.008598266	0.090696956	0	0.009537572	0.052783857	0.037329027	0.233476206	0.001372832	0	0.068641618	0.002314815	0.068058111	0.002601156	0.01705842	0	0	0	0.00873948	0.006114207
450	10/29/2020	ok devil advocate signifigance tell we million total people infect covid number include people since inception people mild symptom daily onslaught total number creep desensitized urgency tell total number current hospitalization tally current number long hauler done stay safe pandemic fatigue alone learn cdc guideline keep change infection go feel infection fait accomplie ready give	Ok, devil's advocate. What is the signifigance of telling us that there are 8 million total people have been infected with COVID when that number includes people since its inception and people with mild or no symptoms. The daily onslaught of the total number creeping up has desensitized the urgency. Why aren't we told the total number of current hospitalizations, or tally the current number of "l…	PA	Middle Atlantic	0.033122275	0.053571704	0.006540498	0.025113024	0.015545213	0.185075885	0.016726926	0.008974271	0.018513058	0.01066195	0.005496129	0.037144825	0.018859571	0.020144983	0.088106362	0.008967643	0.036628468	0.053962797	0.008764573	0.028122022	0.079946473	0.09165566	0.06380524	0.017476556	0.067073895
451	10/29/2020	effective mask scarf like like worth money	How effective are mask/scarfs like these? https://charliescarf.com/ or like these https://www.g95.com/ ? Are they worth the money?	OH	East North Central	0.020140515	0.012097994	0.018459069	0.069361831	0.014051522	0.026229508	0.277605386	0.012177986	0.054273676	0.028571429	0.098893234	0.008899297	0	0.034510433	0	0.03611557	0.003278689	0.010466087	0.026697892	0	0.024750678	0.100234192	0	0.123185012	0
452	10/30/2020	along people finish work hour day early voting average voter day still hour day registrar average interaction day mask generally behind plexiglass guard good practice make sure get infect avoid give disease someone else isolate test thank pleasure assist democratic process voting	I, along with 20 other people, just finished working 14 8 hour days of Early Voting. We averaged 2000 voters a day and we all still have a 12+ hour day. Our registrars each averaged 200 interactions a day. We were masked and generally behind plexiglass guards. What are our best practices to make sure, if we did get infected to avoid giving the disease to someone else. Isolate? When to test? Thank…	TN	East South Central	0.063983206	0.010811334	0.032667344	0.02262248	0.007025559	0.030195125	0.058223625	0.012103997	0.010394554	0.023298232	0.026497744	0.032898597	0.153557476	0.042647745	0.014922722	0.030793451	0.116695672	0.01185152	0.032317179	0.097406165	0.011249402	0.031646616	0.05017272	0.04353317	0.032484368
453	10/30/2020	know n mask reserve front line personnel kn mask see list amazon difference n kn would kn provide wearer protection thank	I know that N95 masks are "reserved" for front line personnel, but what about KN95 masks? I see them listed on Amazon. What is the difference between N95 and KN95? Would KN95 provide the wearer more protection? Thank you for all you do!	PA	Middle Atlantic	0.019222688	0.011910345	0.010532908	0.048886723	1.99E-04	0.012391216	0.042695094	0.00554187	0.004650429	0.082098307	0.411904963	0.00330824	0.079921647	0.018877883	0.00348583	0.028045906	0.004630991	0.005213054	0.046308831	0	0.022451985	0.011855467	0.007781597	0.013587248	0.009259717
454	10/30/2020	son sever autism extremely cautious therapy home zoom since march behavior therapy go well need start bring therapist house room son schooling convert garage wall c unit circulate air outside therapist wear n mask son process learning wear face cover likely able time try find another way ventilate garage leave open son cat walk right mean time everything prevent transmission would take break outs…	My son has sever autism. We have been extremely cautious and have been doing all of his therapies at home over zoom since March but with behavior therapy that has not been going very well and we need to start bringing a therapist into the house. The room where my son does his schooling is a converted garage. We have a wall a/c unit that circulated air in from the outside and will have the therapi…	CA	Pacific	0.045438545	0.017734318	0.027378405	0.083556526	0.010223319	0.011830686	0.022065881	0.03711895	0.020333471	0.031649646	0.035506746	0.038384846	0.157222488	0.01657088	0.018472274	0.015476759	0.016261938	0.034749345	0.01592892	0.038000456	0.039983465	0.042777152	0.026313813	0.019645831	0.13627945
455	10/30/2020	society need know could end long pandemic last expect time	As a society, we need to know when this COULD end. So, how long do pandemics last and what can we expect this time?	NY	Middle Atlantic	0.030180523	0.030537321	0	0.015937534	0.015511063	0.034314683	0.029615661	0	0.013602151	0.056818966	0.006564551	0.039518339	0.013772632	0.050042844	0.038092924	0.039446357	0.059740938	0.016207202	0.009148309	0.003158069	0.093702844	0.151139478	0.041297534	0.119338801	0.092311274
456	10/30/2020	read article outbreak covid appear originate flight ireland article eu cdc bring question answer able shed light report read air plane travel relatively safe plane air bad time airport etc confused thank wendy bensussen msn rn c bc	I have read a few articles about an outbreak of COVID 19 that appears to have originated on a flight to Ireland This article from EU's CDC brings up more questions than it answers https://www.eurosurveillance.org/content/10.2807/1560-7917.ES.2020.25.42.2001624 Are you able to shed any light on this report? I have been reading the air plane travel is relatively safe, that it is not the planes air …	WA	Pacific	0.103294984	0.014322191	0.01222879	0.015172281	0.09481252	0.044299477	0.019341723	0.04073055	0.01623985	0.05008456	0.004199328	0.046575781	0.058397618	0.010626271	0.020117103	0.002578146	0.033692075	0.029895084	0.102100258	0.01207267	0.030612125	0.01553565	0.034179796	0.117408756	0.045166622
457	10/30/2020	provide context article	Can you provide context for this article. https://www.washingtonexaminer.com/news/top-scientific-journals-reject-controversial-danish-study-on-effectiveness-of-face-masks-against-coronavirus-report	Ireland	Europe	0	0	0.053240741	0	0	0.089668616	0.157894737	0	0.016393443	0.173281565	0.079234973	0	0	0.005047055	0.01754386	0	0	0	0.328460039	0	0.030054645	0	0	0.049180328	0
458	10/30/2020	literally million million case hundred thousand death anyone able look death rate age control co morbidity example death rate year old co morbidity vs death rate year old obesity diabete hypertension	Now that we literally have millions and millions of cases and hundreds of thousands of deaths, has anyone been able to look at death rates by age, but controlling for co-morbidities? For example, the death rate for a 70 - 79 year old with no co-morbidities vs. the death rate for 50-59 year olds with obesity, diabetes and hypertension.	HI	Pacific	0.010627742	0.008661888	0	0.006353861	0.00990778	0.36756158	0	0.148241251	0.00112267	0.011102573	0.003910068	0.002986858	0.013276467	0.002408756	0.101719503	0.00895707	0.002170496	0.01710535	0.009442634	0.118826479	0.020559377	0.055646066	0.005029483	0.050358718	0.024023328
459	10/30/2020	question drive crazy keep hear fomite low risk transmission document case transmission fomite time hear high percentage case unknown cause area alberta canada currently covid case unknown source expert sure need worry much disinfecting grocery order takeout food touch mail mystery case know fomite	This question has been driving me crazy: we keep hearing that fomites are a very low risk for transmission; that there aren't documented cases of transmission from fomites. At the same time, we hear about high percentages of cases with unknown cause. In my area (I'm in Alberta, Canada) currently 40% of covid cases are from unknown sources. So why are experts so sure that we don't need to worry th…	Canada	Canada	0.035534834	0.029873834	0.014322484	0.038165006	0.037679437	0.127685265	0.096928775	0.017576012	0.025520853	0.034770857	0.002773917	0.222403551	0.010008382	0.006403347	0.011722819	0.042999949	0.015643983	0.017629725	0.038418916	0.023441475	0.054095252	0.038955688	0.024345983	0.009958929	0.023140726
460	10/31/2020	aerosol suspend air attach alternatively piece clothing contain virus release virus become airborne inhale	Can aerosols that are suspended in the air attach to you? Alternatively, can a piece of clothing that contains the virus "release" the virus so it becomes airborne again, and be inhaled?	WI	East North Central	0	0	0.147974601	0.067460317	0.047268908	0.004464286	0.114448052	0	0.042666459	0	0.019480519	0.084063306	0.16440494	0	0	0.12171496	0.027278325	0	0	0.002463054	0.010107817	0	0.112974138	0.033230319	0
461	10/31/2020	child take private trombone lesson take virtually since march music school announce back person lesson next month follow city local guideline covid infection prevention lesson room x windows door keep closed duration lesson school say prevention measure include plexiglass divider teacher student studio room hvac control sure mean studio room row inside building could technically still share air e…	My child takes private trombone lessons, and has been taking them virtually since March. The music school has announced back-to-in-person lessons next month, and that they have followed all the city and local guidelines for Covid-19 infection prevention. The lesson rooms are 6' x 10' with no windows, and the door is kept closed for the duration of the lessons. The school says that their preventio…	CA	Pacific	0.02986326	0.033653983	0.00478	0.053839463	0.011424172	0.01970887	0.091452927	0.024267358	0.032673823	0.025245099	0.006123807	0.027272941	0.288703553	0.011050459	0.017685759	0.005976896	0.019597417	0.100144249	0.021107603	0.015205079	0.020952612	0.020710714	0.032206359	0.045968918	0.029968012
462	10/31/2020	weather get cold wisconsin number we mask outdoors notice cotton mask get cold wet uncomfortable quickly condensation breath research recommendation different type fabric mask might comfortable yet still effective cold weather switch dry mask periodically	As the weather gets colder in Wisconsin, a number of us who are masking up outdoors are noticing that cotton masks get cold and wet (and uncomfortable!) quickly, from condensation from our breath. Are there research and recommendations for different types of fabric masks that might be more comfortable yet still effective in cold weather? Should we be switching to a dry mask periodically?	WI	East North Central	0.00738587	0.038475505	0.019277649	0.100206367	0.016076439	0.082706267	0.005004433	0.013270491	0.013475324	0.016217766	0.191957185	0.101079423	0.07335654	0.035083758	0.036722572	0.027544335	0.026731846	0.008492693	0.007827789	0.037920192	0.03487906	0.063331218	0.022597927	0.007346026	0.013033324
463	10/31/2020	long typically take person test positive infect e long wait get test think might expose	How long does it typically take for a person to test positive after they have been infected? I.e how long should you wait to get a test if you think you might have been exposed?	WA	Pacific	0.023126054	0.018950433	0.007546806	0.029520937	0.03136992	0	0.014884133	0.027284948	0.018789241	0.022079681	0.001496259	0.018149837	0.022359581	0.053292228	0.047815739	0.022166501	0.277214279	0.016760395	0.007148795	7.61E-04	0.088281182	0.046270561	0.114919768	0.01647845	0.006666667
464	10/31/2020	amount virus expose indicative sick become household transmission case worst prolong close contact indoor poor ventilation	If the amount of virus you're exposed to is indicative of how sick you become, wouldn't household transmission cases be the worst? (prolonged close contact, indoors, poor ventilation)	TX	West South Central	0.013513514	0.080063436	0.01181303	0.07853221	0.101190476	0.048309097	0.021494709	0.014851159	0.042575116	0	0	0.027327476	0.16910583	0	0.027043269	0.009272422	0.082069597	0.017563486	2.90E-04	0.01726446	0.029788075	0.005208333	0.188479857	0.003827759	0.010416667
465	10/31/2020	obviously lot talk stay smart especially indoor we baby full luck obviously completely remove mask part equation much make unsafe baby pass catch feel like really way safe see family unless outside distance much difficult cold weather come	Obviously there's a lot of talk about staying SMART especially if indoors. But for those of us with babies... Are we full on out of luck? Obviously that completely removes the mask part of the equation. And not much to do about that making it unsafe for the baby to both pass it or catch it, no? Feels like there's really no way to be safe seeing our families unless outside at a distance, which wil…	NJ	Middle Atlantic	0.108974039	0.107537416	0.00490929	0.10066402	0.00350114	0.033077075	0.039673478	0.039942978	0.021955219	0.049879772	0.028360649	0.076919857	0.073868281	0.008034916	0.021801086	0.017236812	0.010456797	0.025402402	0.033495306	0.022424219	0.001925807	0.093760852	0.021780283	0.012850581	0.041567726
466	10/31/2020	lot talk case count go death rate go expect young people catch right eventually transmit vulnerable population death rate go back death rate maybe go stay low due well treatment option	There's a lot of talk about case counts going up, but the death rate going down. Are we expecting that the young people who are catching it right now will eventually transmit it to the more vulnerable populations and then the death rate will go back up? Or is the death rate maybe going to stay low due to better treatment options?	NJ	Middle Atlantic	0.023071177	0.023055062	0.043403054	0.023818401	0.005262841	0.258307469	0.021553999	0.047757539	0.037051246	0.018423714	0.015068034	0.028411638	0.030177589	0.015925598	0.00780868	0.01901583	0.007302772	0.013082354	0.010110734	0.051006021	0.016083721	0.138223078	0.05390696	0.012629687	0.079542802
467	10/31/2020	elementary teacher work carline duty every morning afternoon work quickly move large number car timely manner job involve open close car door help young child exit suvs truck wear glove aware offer protection protect other since already touch many different surface work urban school district area hotspot since pandemic first start spike teach low income community one hard hit area city concerned …	I am an elementary teacher and I work carline duty every morning and afternoon. We have to work very quickly to move a large number of cars through in timely manner. So this job involves opening and closing car doors and helping younger children exit out of SUVs and Trucks. I wear gloves, but I am very aware that while that offers me some protection, it does not protect others since I have alread…	TX	West South Central	0.039668585	0.023086532	0.020367868	0.054765547	0.015492073	0.036957598	0.036916209	0.027031976	0.018160844	0.031193844	0.032143783	0.104141001	0.114253996	0.023942324	0.01193607	0.007492421	0.014482882	0.157110696	0.012408895	0.074166051	0.018809056	0.037319268	0.030244587	0.014635545	0.035753552
468	10/31/2020	two household observe strict quarantine day mask curbside grocery pickup interaction other safe share indoor air holiday	If two households observe a very strict quarantine for 14 days (only masked curbside grocery pickup and no other interactions with others) is it then safe for them to share indoor air at a holiday?	WI	East North Central	0.292171475	0.091775208	0.001589825	0.082351896	0	0	0.017488076	0.017985918	0	0.027560675	0.029710261	0.065206468	0.119270581	0.030106189	0	0	0.078353174	0.010541169	0.016706384	0.051470588	0	0	0.022482291	0.020080674	0.025149149
469	10/31/2020	understand warning traditional thanksgive possible year comment risk level outdoor family gathering involve fix plate indoor one family time mask eat outdoors risk individual prepare food eat live texas weather could favor still unclear risk level food gathering time family bubble do takeout time reheat food kill anything may land food	I understand all the warnings about how a traditional Thanksgiving is not possible this year. Can you comment on risk level for an outdoor family gathering that involves fixing plates indoors (One family at a time, masked) and eating outdoors? What are the risks of individuals preparing the food to be eaten? Living in Texas, weather could be in our favor. I'm still unclear about risk levels of fo…	TX	West South Central	0.137403639	0.074077745	0.017872541	0.080636495	0.019815657	0.014208261	0.118352297	0.033483059	0.004187282	0.011285167	0.013012241	0.225433419	0.029039977	0.007824242	0.012586364	0.006016626	0.028129214	0.011262131	0.044841009	0.003086222	0.015670606	0.019053413	0.033157231	0.013291108	0.026274055
470	10/31/2020	curious immunity reinfection family member covid confirm february tired we mandate visitor stay outside preferably mask yet read point possibility reinfection could happen within month people careful know even mild case could spread we thanksgive come get especially stressful talk sensibly without point verify case reinfection despite optimism immunity knowledge importance antibodie also cell fac…	I'm curious about immunity and reinfection. We have family members who had COVID (confirmed) in February and they are tired of us mandating (as we do with all our visitors) that we stay outside and preferably with masks. Yet, all I have read points to the possibility that reinfection could happen within 5-7 months (and these people are not careful), and I know even if they have a mild case, they …			0.0710265	0.021119176	0.032989075	0.045790688	0.01162549	0.087438027	0.038411677	0.018633626	0.025247567	0.050049902	0.014300282	0.021551038	0.00601387	0.016950539	0.019035396	0.031937493	0.066134959	0.017273215	0.044847353	0.014432551	0.066590745	0.054658425	0.143237105	0.020232803	0.047651987
471	10/31/2020	virus transmit mainly nostril would clean nostril cotton bud anti viral like tea tree oil grapefruit seed extract kill minimize virus one may expose nostril virus multiplie practice harmful nostril second question rumour science eye main source transmission	If the virus is transmitted mainly through the nostrils, would cleaning the nostrils with cotton bud with an anti viral like tea tree oil or grapefruit seed extract kill or minimize any virus that one may have been exposed to that is in the nostrils before the virus multiplies? Is this practice harmful to the nostrils? Second question, is it a rumour or is there any science as the eyes being the …	NY	Middle Atlantic	0.022529229	0.007716532	0.015358156	0.010960876	0.019559079	0.028948856	0.029724767	0.009370431	0.026250081	0.033231272	0.035409984	0.155058307	0.018453089	0.030802015	0.019795478	0.009685998	0.015543018	0.007545248	0.31783511	0.014367816	0.005454521	0.015028266	0.138548917	0.008297447	0.004525507
472	10/31/2020	niece currently recover covid already start talk immunity mean come see we often read share informative post immunity reinfection wonder immune use term lightly person could carrier covid still get family sick isolate we go back office upon full recovery risk factor pretty high thank help help navigate erin	My niece currently is recovering from COVID and is already starting to talk about her immunity and how that means she can come see us more often. While I've read and shared your VERY informative post about immunity and reinfection, I'm wondering if aN "immune"� (using that term lightly) person could be a carrier for COVID and still get my family sick. She is not as isolated as us and will be goin…	FL	South Atlantic	0.080325645	0.025627042	0.030098886	0.007446381	0.02175618	0.030354204	0.066089176	0.05247241	0.019308948	0.076622195	0.011225551	0.038023445	0.04141471	0.014906307	0.036603529	0.025342524	0.045012336	0.030388222	0.03710254	0.017365856	0.048591762	0.046690222	0.127744302	0.021219235	0.04826839
473	11/1/2020	use kn mask surgical mask put sunlight disinfect wear	If I use a KN95 mask or surgical mask and then put it in sunlight, will it be disinfected and can I wear it again?	TX	West South Central	0	0.018819101	0.009463722	0.171144045	0	0.005555556	0.012267788	0.011111111	0	0.014444444	0.510180459	0.132902208	0.022155626	0	0	0.014020329	0	0.02409404	0.017174904	0	0	0.036666667	0	0	0
474	11/1/2020	isolate go eight month since husband control high blood pressure high cholesterol diabete asthma one people know strict follow masking distance hand washing stay home health care guidance many people think scared virus feel scared follow science sometimes feel like kid high school follow rule miss everyone else fun square foot open floor house texas move texas close grandchild would like able let…	We have been isolating for going on eight months since we are both over 65 and my husband has controlled high blood pressure, high cholesterol and diabetes and I have asthma. We are one of the very few people that I know who have been as strict following the masking, distancing, hand washing, staying home health care guidance. Many people think we are "scared of the virus"� but we don't feel that…	TX	West South Central	0.10545915	0.041537621	0.0133814	0.097100179	0.01450336	0.025817086	0.079840389	0.034052475	0.008806092	0.032212087	0.009989903	0.059992131	0.120504757	0.017928609	0.048428685	0.006525889	0.016596914	0.041676684	0.013434832	0.040058512	0.015902045	0.060593402	0.026606662	0.024443658	0.044607478
475	11/1/2020	thank wonderful clear far tell accurate live uk like europe see peak covid april may reduced rise like mad come europe start rise time everyone relax go holiday place	Thank you for being wonderful, clear and, as far as I can tell, accurate. I live in the UK and we like all of Europe saw a peak of Covid in April/May, then it reduced and now it is rising like mad. How come all of Europe started rising again at about the same time. Was it because everyone relaxed and went on holiday all over the place?	United Kingdom	United Kingdom	0.075945757	0.037580365	0.007331818	0.041484553	0.008360735	0.088655334	0.041646187	0.020028545	0.075660774	0.059914097	0.051734846	0.024528164	0.016294133	0.02422516	0.024437669	0.035422632	0.047799535	0.02638688	0.033317495	0.01514674	0.022550879	0.071685408	0.014864104	0.088245528	0.046752662
476	11/1/2020	working poll today mask taking precaution still nervous could expose plan isolate election day long plan get covid test next week good protocol assuming literally get cough around lot people	I'm working at the polls today. I will be masked up and taking all precautions I can - but I'm still nervous I could be exposed. I plan to isolate after election day - but for how long? Should I plan to get a COVID test next week? What is the best protocol, assuming I don't literally get coughed on, but have just been around a lot of people?	TX	West South Central	0.088954189	0.045345278	0.00831024	0.050151706	0.010297546	0.005254097	0.011566079	0.025522664	0.008148406	0.030102887	0.020409681	0.014915834	0.018333512	0.085162854	0.074016669	0.007505632	0.13897372	0.02983026	0.016296867	0.102001429	0.038136663	0.029955197	0.049613498	0.047482257	0.043712833
477	11/1/2020	homemade mask hepa filter insert effective regular cloth mask reason make able ask context young child school set child wear mask hope give child protection thank	Are homemade masks with hepa filter inserts more effective than regular cloth masks? Is there any reason not to make them, if you're able to? I'm asking in the context of young children in a school setting where some children don't wear masks. I'm hoping to give my child more protection from them. Thank you!!	IL	East North Central	0.030769231	0.030872495	0.016868996	0.077916508	0.007554544	0.021812077	0.046663146	0.136400879	0.004267283	0.050402993	0.203452938	0.001291685	0.078975292	0.030727803	0.034318769	0.042214072	0.002733802	0.068845715	0.045407477	0.003323837	0.014189415	0.018859304	0.006103827	0.003329789	0.022698125
478	11/1/2020	kn mask effective cloth mask	Is KN95 mask more effective than cloth mask?			0	0.033874382	0.025842697	0.194213126	0	0	0	0	0.013483146	0	0.595983761	0	0	0.048314607	0	0.050561798	0	0.017501764	0	0	0.020224719	0	0	0	0
479	11/1/2020	sister law recently covid think safe visit we christmas already covid accurate safe around someone long contagious	My sister-in-law recently had Covid. She thinks it's safe for her to visit us at Christmas because she's already had Covid. Is this accurate? Is it safe to be around someone who is no longer contagious?	MN	West North Central	0.210170619	0.032723056	0.008195147	0.040982719	0.013859146	0.016480578	0.014619182	0.035100162	0.033459678	0.038421702	0.011050437	0.015622167	0.028142107	0.004597221	0.036812351	0.006168378	0.134932958	0.009404683	0.03167321	0.013173419	0.061476628	0.035197511	0.076068354	0.043647111	0.048021477
480	11/1/2020	accord article author study widely cite show low risk air travel may show exactly article discuss cite many friend say airplane travel safe believe article say may true also state indoor environment x risky outdoor environment always emphasize need multiple element protection plane mask possibly poorly enforce take eat many ill fitting proximity even airline leave space far apart duration plus hi…	According to this article, the author of the study widely cited to show low risk of air travel may not show exactly that. But, it, and your article discussing it, has been cited by many of my friends to say that airplane travel is safe. I believe this article says that may not be true. You also state that indoor environments are 20x more risky than outdoor environments. You always emphasize the n…	WI	East North Central	0.038957067	0.034828102	0.027690461	0.074402547	0.016067198	0.035443319	0.153965885	0.012856502	0.019903254	0.030590376	0.097088135	0.039926424	0.033163417	0.007336364	0.00941863	0.018612661	0.012119826	0.014085019	0.122909374	0.008667906	0.030505586	0.044535873	0.014563177	0.076620875	0.015641012
481	11/1/2020	hi husband wonder something summer elderly parent would distanced mask visit backyard cold midwest outside go house talk closed glass window since outside wear mask folk inside foot apart window completely closed think safe option close window we husband say still maintain foot distance order call hear talking problem want necessary thought	Hi! My husband and I have been wondering something. During the summer, my elderly parents would do a very distanced, masked visit in our backyard. Now that it is cold here in the Midwest, they can't be outside. I have been going to their house and talking to them through a closed glass window. Since I am outside, I wear my mask, but my folks don't inside. We're about 2-3 feet apart, again with th…	IL	East North Central	0.10433978	0.03300504	0.006236926	0.190632195	0.007298903	0.023913241	0.008985772	0.038221945	0.008219055	0.045839264	0.036938626	0.050742868	0.157123857	0.005347778	0.011565283	0.014417125	0.020403048	0.023891407	0.044751475	0.021117429	0.024592033	0.03246936	0.011581952	0.026586105	0.051779531
482	11/2/2020	homeless transient population pandemic	How is the homeless/transient population doing during this pandemic?	FL	South Atlantic	0	0	0	0	0	0.070684524	0.047247024	0.041666667	0.008928571	0.083333333	0	0.017857143	0	0.25	0	0.032738095	0	0.256696429	0	0.050223214	0	0.0625	0.026785714	0.027901786	0.0234375
483	11/2/2020	talk ride car other live house recently take year old mom small trip well hour way healthcare continue engage moderately high risk activity insist we wear mask entire time every minute roll window completely exchange air thought	Can we talk about riding in cars with others who do not live in your house? I recently took my 79 year old mom on a small trip (well, it was 5 hours each way). I'm in healthcare and she does continue to engage in a few moderately high risk activities. I insisted on both of us wearing masks the entire time *and* every few minutes rolled the windows down to completely exchange the air. Thoughts?	TX	West South Central	0.130053737	0.071633198	0.008953102	0.064297975	0.008813282	0.016288347	0.039899092	0.072166998	0.007519577	0.031236718	0.062167619	0.06457602	0.130350191	0.012371325	0.029364854	0.016552393	0.027012687	0.009178396	0.017019843	0.050277846	0.005947944	0.028453046	0.02082875	0.029317033	0.045720027
484	11/2/2020	thank much awesome advice facebook appreciate much family want get together small family gather thanksgiving drive we southern oregon southern california total adult house husband son adult child second house adult rd house come visit plan wear mask put new clean filter central heating system crack window live oregon likely cold airflow also floor fan excellent hepa filter uv light also think pur…	Thank you so much for your awesome advice on Facebook. It's appreciated very much. I have family who wants to get together for a small family gathering for Thanksgiving. They are driving up to us here in Southern Oregon from Southern California. In total it will be 3 adults from my house (me, my husband and son), and 2 adults and 2 children from a second house, and 1 other adult from a 3rd house …	OR	Pacific	0.12937173	0.037523968	0.009103922	0.026612082	0.013397079	0.026761328	0.023866834	0.064197958	0.014937649	0.084738634	0.035790685	0.043941249	0.191507185	0.02991895	0.013601751	0.008699735	0.019278131	0.012879405	0.020763839	0.010533435	0.004712598	0.045183721	0.014073532	0.021552743	0.097051858
485	11/2/2020	teacher high school covid teach class student classroom less foot social distancing qurantine day remainder student think	A teacher in a high school has Covid and taught 6 classes of 25 or more students in classroom with less than 6 feet of social distancing. A few were qurantined for 14 days. The remainder of the students were not. Thought!?!	PA	Middle Atlantic	0.015524378	0.005849305	0.002236069	0.130779868	0.004402807	0.032463143	0.039789579	0.075148724	0	0.012059233	0.003293256	0.001448146	0.013095491	0.013826234	0.009808891	0.001371456	0.038181354	0.495368457	0.009363528	0.006557176	0.014212506	0.041642899	0.022242664	0	0.011334835
486	11/2/2020	might answer already apologize think eye covering wear glass could buy safety glass wear indoor public place thought	You might have answered this already so I apologize. What do you think about eye coverings. I don't wear glasses but could buy safety glasses to wear in indoor public places. Thoughts?	NY	Middle Atlantic	0.017979067	0.048426507	0.001598705	0.098348874	0.035263107	0	0.016539858	0.010912801	0.012714203	0.155758245	0.123047299	0.219988699	0.017781541	0	0.016239316	0.035324529	0.013801476	0.027069016	0.026543755	0.016166961	0.010777882	0.039169907	0.031147609	0.017603371	0.007797271
487	11/3/2020	rely advice state department health whether family participate certain activity particularly young kid sport assume would tighten recommendation case rate start grow seem happen case continue rise dial back opening feel like family make decision base number number use decision process	Up until now I've relied on advice from our state department of health on whether my family participated in certain activities (particularly young kids' sports). I've assumed that they would tighten the recommendations once our case rate started growing again, but that doesn't seem to be what is happening. Our cases continue to rise & they haven't dialed back any of the openings. Now I feel like …	MN	West North Central	0.069309787	0.029573465	0.017721154	0.098439652	0.003583529	0.116356611	0.04946745	0.075228747	0.031920943	0.018764589	0.042046555	0.008224791	0.012505456	0.012123644	0.009720749	0.044246806	0.01882185	0.098377115	0.019115835	0.074036103	0.02211425	0.061528355	0.03141678	0.019394923	0.015960862
488	11/3/2020	massachusett institute pm curfews rationale restriction	Massachusetts has just instituted 9:30pm curfews. What is the rationale for this restriction?	MA	New England	0.027777778	0	0	0	0.033333333	0	0	0	0.19047619	0	0.083333333	0	0.222222222	0	0	0	0	0.123809524	0	0.177689594	0	0.108024691	0	0	0.033333333
489	11/4/2020	break attach article term actual risk pregnancy covid article reference study say likely die pregnant get covid terrifying want understand fact	Can you break down this attached article in terms what is the actual risk of pregnancy and covid? In other articles that reference this same study- they say you are 70% more likely to die if pregnant and get covid. This is terrifying and just want to understand the facts. https://thehill.com/policy/healthcare/524208-cdc-pregnant-women-with-covid-19-at-increased-risk-for-serious-outcomes	MD	South Atlantic	0.015479094	0.010232786	0.028545073	0.020408163	0.023697591	0.072543296	0.123084376	0.024301845	0.022690876	0.016280016	7.19E-04	0.00450197	0.001671042	0.010505262	0.035978152	0.133438201	0.024867536	0.007198917	0.226482995	0.014065265	0.068942165	0.028673741	0.045319324	0.025501521	0.014872015
490	11/5/2020	mom treat thanksgive like christmas love holiday everyone together however high risk category take care year old grandmother brother covid july plus background immunology toxicology seem sway mother small people holiday good way handle thanksgive part extend family think like flu people range age less year immediate day day pod	My mom treats Thanksgiving like it's her Christmas. She loves the holiday and having everyone together. However, she is in the high risk category and takes care of my 90 year old grandmother. My brother had Covid over July and that plus my background in immunology and toxicology doesn't seem to sway our mother into just having a small 4-5 people holiday. How is the best way to handle Thanksgiving…	TX	West South Central	0.271314807	0.023519522	0.026013692	0.019828028	0.016314268	0.030853393	0.091440044	0.14178087	0.004676832	0.038527255	0.032378556	0.009500126	0.018657265	0.008739033	0.04583549	0.008858099	0.023870779	0.01811557	0.012194263	0.022196879	0.011870952	0.056930275	0.016728898	0.020052518	0.029802585
491	11/6/2020	breakdown people get infected percent exposure happen school work grocery shopping restaurant family gathering	Is there a breakdown of where people are getting infected? What percent of exposure happens at school, work, grocery shopping, restaurants, family gatherings?	NJ	Middle Atlantic	0.102960383	0.090577049	0.017829627	0.017600122	0.011218616	0.096911519	0.020879121	0.015198446	0.002980131	0.011853448	0.008312808	0.159857815	0.027475929	0.025506969	0.051756534	0.004529396	0.058604615	0.075093319	0.014285714	0.026078701	0.009856102	0.047513616	0.089563892	0.002164502	0.011391626
492	11/6/2020	patient experience symptom long term recovery ie long hauler frequently recommend fever reducer specifically mention acetaminophen example treat post covid recur mild fever specify apap instead ibuprofen example artifact early fear hypothesis nsaid might make covid bad evidence apap effective treat headache fever nsaid	For patients that experience symptoms long term after recovery (ie the "long haulers") they frequently recommend fever reducers (specifically mentioning "acetaminophen, for example") to treat the post-covid recurring mild fever. Do they specify apap (instead of ibuprofen, for example) as an artifact to the early fears/hypothesis that NSAIDs might make covid worse, or is there evidence that APAP i…	UT	Mountain	0.007999402	0.017022362	0.120495025	0.00238929	0.16025194	0.032332869	0.008255806	5.98E-04	0.019000768	0.022377846	0.092081985	0.053918744	0.008102695	0.021202989	0.011175895	0.013650395	0.098513932	0.007334611	0.065833769	0.019558782	0.1496239	0.019783906	0.014580821	0.033914178	0
493	11/6/2020	quick come back pessimistic people facebook say go get	Is there any quick come back to those pessimistic people on Facebook that just say we're all going to get it	WI	East North Central	0.058682809	0.038446757	0.009089223	0.019658299	0.008292616	0.006306808	0.005592025	0.010392371	0.018263846	0.093168841	0.00460063	0.023068012	0.028594549	0.029582826	0.05013223	0.011446167	0.03847799	0.032827276	0.147821802	0.014117815	0.006142074	0.200291715	0.031158662	0.009238998	0.104605658
494	11/6/2020	percentage covid patient survive put respirator read chance survival slim	What percentage of covid patients survive once put on a respirator? I have read that chances of survival or slim.	TX	West South Central	0	0.00619469	0.043914291	0	0.011104049	0.344750995	0	0.02106383	0.011914894	0.013	0.196562794	0.037842105	0.013	0	0.050008447	0.002331475	0.032713155	0	0.027659574	0.035055551	0.051622427	0.033	0.059751084	0.008510638	0
495	11/6/2020	work poll week get covid test wear mask day plexiglass barrier voter everything everyone sanitize frequently sure wound within foot fellow mask poll worker minute total get test right time day later	I worked the polls this week. Should I get a COVID test? I wore a mask all day, there were plexiglass barriers between me and the voters, and everything and everyone sanitized frequently. But I'm sure I wound up being within 6 feet of some of my fellow (masked) poll workers for more than 15 minutes total. If I do get a test, when is the right time? 2-3 days later?	WI	East North Central	0.033385076	0.014893683	0.003893169	0.124512855	0.023368898	0.016544783	0.03448714	0.004210873	0.001041399	0.015394217	0.041225068	0.10047686	0.077720796	0.052054763	0.036912316	0.004691807	0.164667479	0.0218877	0.007600459	0.116534783	0.018298477	0.032954782	0.009481327	0.010700425	0.033060864
496	11/6/2020	hipa public health department good supply basic number case precaution mask distance disinfection day day never get analysis generalize description dialogue occurrence outbreak spread scenario etc might help people make well decision avoid situation understand well dreary precaution department always seem toss hipa privacy law reason provide info seem hide behind excuse even without name name	HIPA - Most Public Health Departments are good about supplying basic numbers of cases and the same precautions about masks, distancing, and disinfection day after day. We never get any further analysis or "generalized"� descriptions or dialogue of occurrences, outbreaks, spreading scenarios, etc. which might help people make better decisions, avoid situations, and understand better the same "drea…	MT	Mountain	0.0291741	0.029769222	0.010225323	0.087537274	0.015520723	0.040973188	0.066826219	0.009508683	0.019755911	0.071212601	0.053970112	0.018097862	0.023217699	0.008499599	0.016990717	0.026995469	0.025414989	0.061163011	0.022009639	0.152830079	0.015136312	0.051418017	0.05831476	0.025011683	0.06042681
497	11/6/2020	see graph try capture underestimate actual case contrast confirm case time see several report study use serological datum estimate infection rate may x high know case rate spring we note several post would really useful thing graph people little bit math literacy minimal interest covid look graph confirm case time right see already well exceed peak confirm case spring yet surge death conclude act…	Have you seen any graphs that try to capture the underestimate of actual cases in contrast to the confirmed cases over time? I have seen several reports of studies using serological data to estimate that infection rates may have been 10x higher than the known case rate in the spring in the US (as you have noted in several posts). That would be a really useful thing to graph out because people wit…	PA	Middle Atlantic	0.034792309	0.010594259	0.013628824	0.011799567	0.021810886	0.261345814	0.105133183	0.020962382	0.040037678	0.031846692	0.018939743	0.008759983	0.012269986	0.014411552	0.02140147	0.024788554	0.021336211	0.028220918	0.042442159	0.029618813	0.028189516	0.087202564	0.021557798	0.047008944	0.028107092
498	11/7/2020	whst thought study do nasal clean anti viral eg teatree oil grapefruit seed extract	Whst are your thoughts on studies being done on nasal cleaning with an anti viral eg teatree oil grapefruit seed extract? https://www.nytimes.com/live/2020/11/05/world/covid-19-coronavirus-updates?fbclid=IwAR3Cbb-kQyw5xupVP3z81SO4bEcQjypcdQ4ogOFqsKOgZJ5veCn4qOSIM1w#a-nasal-spray-blocked-infection-in-lab-animals-raising-hopes-for-a-new-weapon-against-the-virus	NY	Middle Atlantic	8.40E-04	0.00764558	0.015665134	0.007531038	0.013824885	0.004740764	0.028904392	0.010084034	0.010192741	0.037804661	0.020609311	0.142857143	0	0	0.071428571	0.033710397	0.071460402	4.89E-04	0.39733766	0.011904762	8.09E-04	0	0.092993755	0.019166571	0
499	11/7/2020	get close viable vaccine hear could deal another year	Are we getting any closer to a viable vaccine? I've heard that we could be dealing with this for another year or more.	WI	East North Central	0.014951352	0.022933584	0.01648316	0.010466989	0.061030943	0.010942761	0.00479798	0.068709603	0.054247254	0.016414141	0	0.003170577	0.155567181	0.066127865	0.073271047	0.069155301	0.043971086	0.035283945	0.031902357	0.012540373	0.047346573	0.091529709	0.030617094	0	0.058539124
500	11/7/2020	newly pregnant freaking rise number explain risk pregnant woman v non pregnant woman differ trimester recommend safety procedure child continue go small home daycare	Newly pregnant and freaking out about the rising numbers. Can you explain the risk for a pregnant woman v. Non- pregnant women? Does it differ by trimester? What do you recommend as safety procedures? If you have other child should they continue to go to their small in home daycare?	MD	South Atlantic	0.024306045	0.037312601	9.84E-04	0.014339331	0.050438596	0.060360674	0.031018554	0.08404341	0.015512806	0.003646476	0.074255526	0.007887423	0.024686019	0.018105159	0.001054852	0.288362803	0.001838235	0.035973218	0.023026316	0.037998663	0.006659303	0.01833253	0.008578431	0	0.089612107
501	11/7/2020	day isolation end th ever since near constant dull ache headache long expect headache go away	My 10-day isolation ended on the 5th and ever since I've had a near-constant, dull aching headache. How long until I can expect the headache to go away?	UT	Mountain	0.02961297	0.003939346	0	0.057421875	0.21165497	0.0153348	0	0.01831386	0.006041238	0.009433962	0.003251429	0.018391312	0.009466099	0.025488815	0.028535155	0.03994273	0.157086295	0.024651838	0.001302083	0.007806595	0.052357796	0.029980724	6.65E-04	0.088218479	0.161102736
502	11/7/2020	study show antibody covid diminish month talk vaccine would differ	If studies have shown that the antibodies from COVID-19 diminish after a few months, can you talk about how a vaccine would differ from this?	WA	Pacific	0.030336255	0.033333333	0.094074962	0.008661417	0.023372156	0.030140256	0.050662379	0.012266766	0.03577275	0.038094761	0.027118646	0.002221093	0.007283237	0.037803029	0.159773336	0.150869717	0.087016467	0.002196532	0.045322492	0.004967055	0.029021729	0.028346457	0.021799538	0.037682967	0.00186267
503	11/7/2020	worship tour go around lv phoenix new orlean next allow happen	https://m.youtube.com/watch?fbclid=IwAR0pVMyaGRRXt6Yph_TOdx8bG3ZU8j4rVmX7Tq5mH55lyfz2Su7CeCpMiuk&feature=youtu.be&v=2djsZg5crf0 This is a worship tour going around. This is LV, but Phoenix and New Orleans are next. How is this allowed to happen?	NV	Mountain	0.015429233	0.020096739	0.008202324	0.027322325	0.008885851	0	0.0061703	0.002473717	0.073250966	0	4.64E-04	0.009894867	0.147486604	0.026544482	0.011533243	0.004784689	0	0.057180428	0.004518873	0.178681576	0.052973342	0.051948126	0.032169069	0.190456602	0.06953282
504	11/7/2020	go denmark mink	What is going on in Denmark with the minks?	IL	East North Central	0	0.020408163	0	0.04478458	0	0.25	0	0.009070295	0	0	0.00170068	0.036281179	0.016439909	0.01984127	0	0.333333333	0	0	0.083333333	0.038548753	0	0.046485261	0	0	0.099773243
505	11/7/2020	back march thought would go back work cashier week cardiologist advise wear double mask say use n plus another cloth mask find kn mask try wear cloth mask also indoor public place somewhere impossible keep away other place people wear mask wear improperly go back work yet though time feel secure certain situation study thank	Back in March (when I thought I would be going back to work as a cashier in a few weeks) my cardiologist advised me to wear double masks. He said he uses the N95 plus another cloth mask over that. I found some KN95 masks and have tried wearing a cloth mask also when I am indoors at a public place or somewhere where it's impossible to keep 6' away from others or places where other people don't wea…	PA	Middle Atlantic	0.026662017	0.053604438	0.01108759	0.122108346	0.002784441	0.003713348	0.028347564	0.011456399	0.006736552	0.037497359	0.224485708	0.022787387	0.027502671	0.021742567	0.011329052	0.014554432	0.033330466	0.03963228	0.034126123	0.018472692	0.008742886	0.084387134	0.023165195	0.019886552	0.093674982
506	11/7/2020	ok wear disposable mask alternate e every day would think virus would inactive kn little expensive throw away wear every time thank	Is it ok to re- wear a disposable mask if you alternate them i.e., every 3 days or so? I would think any virus would be inactive by then? The KN 95's are a little expensive to throw away after wearing every time. Thank you!	PA	Middle Atlantic	0.050452631	0.021815165	0.011661229	0.08816623	0.003915704	0.012504066	0.025912595	0.014444663	0.026037643	0.057502913	0.269389751	0.04696804	0.016462489	0.016777956	0.026316838	0.009882871	0.027456013	0.014176307	0.016505328	0	0.046973917	0.032893204	0.028997664	0.012010943	0.077321293
507	11/9/2020	make new pfizer vaccine news estimate effective excited get	What do you make of the new Pfizer vaccine news (estimated 90% effective). How excited do we get to be?			0.004599294	0.010721248	0.025789708	0.012345679	0.028168638	0.024691358	0.07661002	0.006129782	0.118191566	0.002392344	0.037981829	0.003170577	0.010366826	0.14499443	0.05995231	0.246635775	0.00744285	0.011961722	0.089237403	0.026609361	0.020672641	0.020640777	0.00809477	0	0.00259909
508	11/9/2020	update since september post vaccine child anticipate pharmaceutical company begin work vaccine kid soon adult vaccine approve ten year old high risk group really like everyone course vaccinate soon possible	Has there been an update since your September 27 post about a vaccine for children? Do we anticipate pharmaceutical companies to begin working on a vaccine for kids as soon as the adult vaccine(s) is approved? My ten-year-old is in a higher risk group, and I'd really like for him (and everyone, of course) to be vaccinated as soon as possible.	TX	West South Central	0.023831207	0.041628381	0.012875596	0.027736292	0.035916316	0.013017902	0.052755566	0.194918929	0.010275544	0.0272845	0.027569776	0.02718081	0.02947233	0.024293245	0.042211972	0.0864571	0.01902279	0.034340942	0.063208103	0.016548409	0.015689071	0.037821635	0.014108072	0.094863461	0.02697205
509	11/9/2020	article scientific america site state research say get vaccinated influenza may help protect severe covid infection could comment thank	There was an article on the Scientific America site stating that there is research that says that getting vaccinated against influenza may help protect against a severe COVID infection. Could you comment on that? Thanks!	NC	South Atlantic	0.00708222	0.044266453	0.028609359	0	0.030467431	0.095988091	0.019348408	0.019495235	0.066900441	0.10904903	0.023264197	0.006297346	0.008012648	0.019478536	0.031260668	0.024610868	0.02653414	0.012996526	0.183871261	0.017638057	0.105012421	0.018621692	0.056289654	0.035092284	0.009813035
510	11/9/2020	hi nerdy girl first gal totally rock question ply mask see two news story recommend last week today son occupational therapist local hospital wear two mask ply plus ply plus face shield new policy hospital start today previous policy use one mask plus face shield need wear double mask switch play mask thank	Hi Nerdy Girls, first you gals totally rock! My question is about 3 ply masks. I've seen two news stories recommending them in the last week. Today my son's occupational therapist (at a local hospital) is wearing two masks (3 ply plus 1 ply) plus a face shield - a new policy the hospital started today. The previous policy used to be one mask plus a face shield. Do I need to wear double masks or s…	MO	West North Central	0.023136087	0.021414094	0.002185173	0.085612574	0.007596769	0.023948235	0.008657441	0.024230194	0.025946308	0.113657792	0.279425911	0.007501592	0.009243458	0.081494967	0.01591099	0.00729317	0.008268467	0.056792902	0.038553741	0.038102688	0.00322627	0.024744937	0.014680942	0.013535324	0.064839971
511	11/9/2020	biden harris team announce covid advisory team today know name team choice say direction new president elect head person expertise feel miss	The Biden/Harris Team announced their COVID advisory team today. What do we know about those named to the Team and what do those choices say about the direction our new President-elect is heading? Is there any person or expertise you feel is missing?	MD	South Atlantic	0.003685177	0.014177225	0.001727872	0.070968501	0.003829448	0.017957479	0.029060019	0.021621913	0.038527992	0.240024834	0.015151515	0.024025399	0.002666976	0.022222222	0.016781597	0.023262719	0.015295906	0.073574944	0.038787187	0.075250841	0.015389299	0.161438896	0.032695757	0.034785349	0.007090932
512	11/9/2020	mask exhalation valve effective	Are masks that have exhalation valves as effective as those that don't?	WI	East North Central	0	0.021171489	0.032303371	0.121383204	0	0	0	0	0.016853933	0	0.398472996	0	0	0.060393258	0.25	0.063202247	0	0.010938603	0	0	0.025280899	0	0	0	0
513	11/9/2020	last week live chat guideline recommendation different state department health topic quarantine advance holiday come say separate household simply quarantine completely week advance holiday would sufficient get together person however without test ideally begin end least end seem like plan would work example expose day begin quarantine come asymptomatic case one week quarantine could get day assu…	In last week's live chat and in guidelines and recommendations from different state Departments of Health, the topic of quarantining in advance of the holidays has come up and it has been said that separate households simply quarantining completely for 2 weeks in advance of the holiday would be sufficient for them to get together in person. However, without testing -- ideally both at the beginnin…	PA	Middle Atlantic	0.121190146	0.054926778	0.011419623	0.015468719	0.014883364	0.041723357	0.046271368	0.015664818	0.027121894	0.035669521	0.031101173	0.01735447	0.029482707	0.03274783	0.018103521	0.023480255	0.144968874	0.021430041	0.015325722	0.018348243	0.041190623	0.073860886	0.073722506	0.03287909	0.041664471
514	11/9/2020	early result release show efficacy one covid vaccine sound promise know whether population give vaccine actually likely come contact covid virus perhaps efficacy look good test subject people less likely come contact virus many we old people jump volunteer help test subject necessarily virus may circulate	Early results have been released showing 90% efficacy for one of the covid vaccines. Sounds promising. How do we know whether the population they gave the vaccine to were actually likely to come in contact with the covid virus? Perhaps the efficacy looks good because the test subjects were people who were less likely to come into contact with the virus. (Many of us older people were jumping to vo…	WI	East North Central	0.013718477	0.015566757	0.037486852	0.006284409	0.021754554	0.048059669	0.047881342	0.031580732	0.051106072	0.076966098	0.009650381	0.011623189	0.025269316	0.025335547	0.026945211	0.136817571	0.112277073	0.007010182	0.041405192	0.016934277	0.026306793	0.060937221	0.099766165	0.022412291	0.02690463
515	11/9/2020	find neutralizing covid virus point entry ferret use nasal spray believe see reading seem cheap easy administer yet maybe taker funding study merit invest vaccine one willing find cheap alternative may neutralize decrease viral load	There was a finding of neutralizing the COVID virus at the point of entry in Ferrets using a nasal spray. I believe I have seen this in other readings. Seems cheaper, easy to administer yet maybe no takers on funding it for further study. Does it have any merit or are we just so 'invested" into vaccines that no one is willing to find a cheaper alternative that may neutralize or decrease viral loa…	WI	East North Central	0.006948784	0.010105797	0.099458558	0.002048163	0.014472213	0.045899593	0.033960228	0.004614246	0.014632392	0.024550643	0.026274756	0.007739475	0.014009248	0.04225616	0.02108777	0.106024894	0.02664796	0.003695358	0.229417453	0.001419159	0.013183529	0.123889565	0.108294316	0.004780434	0.014589308
516	11/9/2020	family quarantine length really day time number family member know guideline generally dictate day total seem flawed perhaps risk low do way maybe would adhere stringent measure follow scenario happen family exposure person covid family member contract th day asymptomatic pass also asymptomatic pass person point within next day statistically unlikely prepare thanksgiving parent try figure cautiou…	Should a family quarantine length really be (14 days times the number of family members)? I know guidelines generally dictate 14 days total, but this seems flawed. Perhaps the risk is low so it's not done this way (or maybe few would adhere to such stringent measures?) but couldn't the following scenario happen? My family of 4 has an exposure to a person with COVID and only Family Member #1 contr…	MA	New England	0.182350451	0.032842547	0.006389244	0.021540861	0.004591882	0.059100935	0.099855013	0.031764143	0.012754809	0.059154326	0.009585582	0.024714121	0.024142045	0.032874558	0.01653575	0.006725488	0.102956732	0.028662801	0.021514806	0.022767723	0.013699839	0.058972286	0.049502595	0.025662593	0.051338868
517	11/9/2020	double pneumonia week five year ago antibiotic resistant otherwise healthy one bout pneumonia put great risk contract virus son also pneumonia week health problem	I had double pneumonia for 3 weeks five years ago (antibiotic resistant). I'm 63 and otherwise healthy. Does that one bout of pneumonia put me at greater risk if I contract the virus? My son, who is 19 now, also had pneumonia once, but for only 1 1/2 weeks. He has no other health problems.	MA	New England	0.03341251	0.007958519	0.038886356	0.006470511	0.041666667	0.007801098	0.033657096	0.130699701	0.015647272	0.022909113	0.05372975	0.0076239	0.015042711	0.055361782	0.182736004	0.010791206	0.045344235	0.038244579	0.005123467	0.03255719	0.059033994	0.032503291	0.047481728	9.94E-04	0.074322889
518	11/10/2020	we work retail consistently risk exposure begin vaccine priority	Will those of us who work retail and have consistently had risk of exposure from the very beginning have any vaccine priority?			0.038719131	0.013850416	0.020053344	0	0.046678905	0.008255243	0.202776939	0.038406441	0.011619695	0.018438697	0.012931034	0.057507056	0.036782456	0.017015005	0.017818864	0.124375955	0.061538462	0.008569847	0	0.124983425	0.009677724	0.040160561	0.001964987	0.037803877	0.050071935
519	11/10/2020	summer fall socialize outdoors small group friend sit least foot apart generally stay chair bring beverage talk couple hour occasionally share pizza taking care come close foot wear mask quite careful overall though we work outside home reasonable differently	This summer and fall we have been socializing outdoors with small (1 -6) groups of friends. We sit at least 6 feet apart, generally stay in our chairs, bring our own beverages, and talk for a couple of hours. Occasionally we share a pizza, taking care to not come closer to each other than 6 feet.. We don't wear masks for this. We are all quite careful overall, though some of us work outside our h…	NY	Middle Atlantic	0.046807705	0.031797362	0.002721991	0.252326087	0	0.025166772	0.068400693	0.048213473	0.026664395	0.046052073	0.030713473	0.02810132	0.074257053	0.017976166	0.008186307	0.006189776	0.015561516	0.037668409	0.004991527	0.036580639	0	0.024650605	0.009630599	0.033400858	0.123941202
520	11/10/2020	way safely share homemade holiday food gift friend holiday	Is there a way to safely share homemade holiday food gifts with friends this holiday?	NY	Middle Atlantic	0.340962731	0.030244712	0.055555556	0.01986755	0.015873016	0	0.02124183	0.004415011	0	0.075227039	0.017973856	0.107209608	0.10367275	0	0.025165563	0	0	0.017094017	0.034157185	0	0	0.040656281	0	0.041310541	0.049372754
[truncated: 3,319 more rows]
