# Supplementary material for: Dear Pandemic: A topic modeling analysis of COVID-19 information needs among readers of an online science communication campaign
Source: PLoS One. 2023 Mar 30;18(3):e0281773. doi: 10.1371/journal.pone.0281773 (PMC10062627; doi:10.1371/journal.pone.0281773)
Supplement: S3 Data — (CSV) [file pone.0281773.s004.csv]

index	topic	theme	top_25_words
1	Immunology	Scientific and Medical Basis of COVID-19	immune antibody disease system vaccination response cell spike blood treatment protein autoimmune body mrna produce medication patient treat specifically develop effectiveness drug fight type cancer
2	Disease Process	Scientific and Medical Basis of COVID-19	covid long term infection symptom mild severe concern case effect prevent issue health hear may heart damage disease serious illness cause asymptomatic research hauler condition
3	Immunity and Transmission	Scientific and Medical Basis of COVID-19	virus people immunity still person vaccinate infection infect someone could even spread transmit other herd understand contract asymptomatic viral likely become expose recover prevent whether
4	Viral Variants	Scientific and Medical Basis of COVID-19	variant new delta virus concern transmission spread come strain sar evidence mean possible base show cov protect coronavirus uk infect original current especially true concerned
5	Other Medical Conditions	COVID-19 Vaccine	get vaccine covid flu tell sick able wait shoot try already mom never type yet thing eligible chance turn stop pneumonia getting anything soon problem
6	Dosage and Timing	COVID-19 Vaccine	dose get first second shot pfizer week moderna receive one two nd booster shoot wait month arm effective protection schedule another st last doctor today
7	Development and Rollout	COVID-19 Vaccine	vaccine trial study available pfizer efficacy mrna johnson approve moderna safety receive datum pregnant effective currently approval fda develop woman different research clinical include regard
8	Behavior Surrounding Vaccination	COVID-19 Vaccine	vaccinated vaccinate fully people unvaccinated indoor child household cdc person guideline adult guidance visit without different husband unmasked grandparent change place together unvaccinate restaurant another
9	Safety and Side Effects	COVID-19 Vaccine	vaccine effect side reaction take report cause receive response woman allergy concern might allergic affect bad experience body pain immune severe clot example adverse blood
10	Socializing Safely	COVID-19 Mitigation Strategies	mask wear distance outside kid safe outdoor indoor outdoors social play distancing even foot other etc summer friend apart everyone area activity mandate precaution unmasked
11	Testing and Isolation	COVID-19 Mitigation Strategies	test covid positive day quarantine symptom negative testing expose antibody result week exposure contact someone pcr month rapid tell recently period ago asymptomatic antibodie individual
12	Ventilation	COVID-19 Mitigation Strategies	air office room open work window hour can not indoor small someone space door building share close house ventilation line winter gym amount aerosol ask
13	Sanitation and Hygeine	COVID-19 Mitigation Strategies	hand need grocery eat surface use food store cold touch wash really every transmission leave place avoid fomite restaurant thing catch car worry minute bring
14	Masks	COVID-19 Mitigation Strategies	mask wear well protect protection face public good double recommend course cloth effective recommendation require clear way kn provide talk type filter non layer put
15	Education	Society and Institutions	school student kid teacher person back classroom require decision class district open return reopen send full learn fall guidance elementary safety next allow community virtual
16	Healthcare and Policy	Society and Institutions	health community care worker county state public medical follow guidance rate area healthcare local group right patient hospital continue number job positivity department mental essential
17	Social Participation	Society and Institutions	travel vaccination state month post early return last country summer may event end soon plan late expect safely fall look june spring th january air
18	Interacting with Family	Family and Personal Relationships	family would visit safe see home stay parent we member quarantine plan precaution live travel together come house husband possible drive sister partner hour fly
19	Children and Parenting	Family and Personal Relationships	kid child year old young adult age parent son healthy small able daughter great start group fall toddler eligible yo almost teen enough daycare asthma
20	Personal Relationships	Family and Personal Relationships	home go we daughter want husband stay also friend day back since son come live two start around couple march father away without house past
21	Verifying Information	Navigating the COVID-19 Infodemic	say see article please make post study read something find explain claim dr hear true information link ask news cdc anti source research anything doctor
22	Dear Pandemic	Navigating the COVID-19 Infodemic	thank question love much post answer wonder think appreciate good pandemic information share info girl thought help address hi provide nerdy science please dear group
23	Data and Statistics	Navigating the COVID-19 Infodemic	case death rate number datum seem infection spread report less percentage low die read increase age example hospital information among hospitalization likely however look current
24	Sense-making	Navigating the COVID-19 Infodemic	people like feel seem many thing even normal really want keep life right pandemic lot maybe less happen social little talk restriction look let believe
25	Risk Assessment	Navigating the COVID-19 Infodemic	risk high low seem make level reduce transmission good understand factor consider tell try study way exposure everyone without whether follow big kind show regard
